# Supplementary material for: Gut microbiota community characteristics and disease-related microorganism pattern in a population of healthy Chinese people
Source: Sci Rep. 2019 Feb 7;9:1594. doi: 10.1038/s41598-018-36318-y (PMC6367356; doi:10.1038/s41598-018-36318-y)
Supplement: Supplementary file 2 — Supplemental Table 1 [file 41598_2018_36318_MOESM2_ESM.xlsx]

## Sheet: Sheet1
16S样本信息列表
Sample ID	Source	Region	Gendor	Age	BMI	Blood sugar	Blood pressure	Avg Read length	Read Num	Match Read namuber	Genus number	Bacteroides%	Shannon-Wiener	Pielou
1606H09-1	China	Zigong	Male	22	17.7154	5.8	115/53	457	383524	374131	125	47.7234	2.12377	0.439857
1606H08-2	China	Zigong	Male	23	22.7732	4.3	110/65	454	394720	367773	129	4.2988	1.58979	0.32713
1606H24	China	Zigong	Male	23	22.0386	4.2	144/90	453	220520	183571	171	0.1084	2.56598	0.499056
1605G02-1	China	Beijing	Female	23	22.8624	5.6	120/76	450	128654	124636	98	41.2281	2.15749	0.470558
D02-2	China	Beijing	Female	23	19.052	7.3	92/64	451	214575	185081	173	3.4644	2.72938	0.529638
F06	China	Beijing	Male	23	23.4075	7.8	123/77	448	136291	129357	98	10.202	2.49078	0.543249
A03-2	China	Beijing	Female	24	21.4844	6.5	99/74	446	291990	261594	132	8.676	3.05786	0.626252
E04-1	China	Beijing	Female	24	22.5827	4.8	113/77	446	65895	62437	107	15.7775	2.87274	0.614776
E05-1	China	Beijing	Female	24	20.3125	6.8	117/71	449	344096	323230	140	25.2099	2.40331	0.486338
1605K02-1	China	Beijing	Male	24	23.1481	5.4	125/71	455	212364	210139	143	0.8594	2.49527	0.50279
K04	China	Beijing	Male	24	30.1896	5.7	106/82	446	235625	225110	137	17.2791	2.94482	0.598542
K11	China	Beijing	Male	24	21.2245	5.2	120/76	447	428878	406620	183	1.9055	2.943	0.564931
A04-1	China	Beijing	Female	25	19.9219	6.5	99/74	449	260989	244505	156	14.0075	2.6645	0.527639
A05-1	China	Beijing	Female	25	23.3355	6.5	141/81	452	245961	240106	126	46.6931	2.12606	0.439607
D05-1	China	Beijing	Female	25	19.487	7.5	117/78	451	217273	202490	139	26.5193	2.62389	0.531747
D09	China	Beijing	Female	25	21.3675	5.1	110/63	453	141270	139637	91	15.9614	2.25665	0.500271
E12	China	Beijing	Female	25	19.487	8.7	110/69	449	887318	844060	175	8.4476	2.82606	0.547178
F05	China	Beijing	Male	25	19.0311	5.3	116/73	450	207876	191536	142	20.7465	3.12566	0.630703
F11	China	Beijing	Male	25	21.6128	5.7	119/76	451	339865	329593	131	47.7719	1.84371	0.378182
K08	China	Beijing	Male	25	20.5151	5.8	98/60	448	377606	371909	131	31.2187	1.80218	0.369663
M06	China	Beijing	Male	25	21.9671	5.2	119/78	449	247712	243260	115	37.2449	2.07018	0.436293
1606H37	China	Zigong	Male	26	20.202	6.3	141/84	453	98952	98234	89	54.9708	1.37652	0.306667
A02-1	China	Beijing	Female	26	18.4425	6.9	109/82	448	331710	329760	221	33.3054	2.10547	0.390034
A09-1	China	Beijing	Female	26	16.5289	4.4	90/66	454	226991	221386	130	13.8008	2.18368	0.448622
D11-2	China	Beijing	Female	26	17.5781	8.7	97/70	444	1216511	1191957	217	9.1778	2.3787	0.442146
D12	China	Beijing	Female	26	18.8189	6.2	114/62	448	128897	119332	128	13.6887	2.92746	0.603347
E01-2	China	Beijing	Female	26	20.7008	5.4	105/67	448	134733	126591	130	30.1585	2.76916	0.568903
E03-2	China	Beijing	Female	26	19.8141	8.1	112/94	447	91376	88869	106	22.0527	2.60405	0.558398
1605F07-2	China	Beijing	Male	26	23.939	5.1	115/65	452	85225	82782	131	2.7506	2.62099	0.537618
F08	China	Beijing	Male	26	23.8895	4.8	113/70	453	374383	353365	140	7.7011	2.15024	0.435127
F09	China	Beijing	Male	26	21.4619	4.3	NA	447	455853	424508	161	13.0688	2.98123	0.586694
1605G03-2	China	Beijing	Male	26	22.3214	5.3	102/62	451	386386	358630	152	11.0777	2.54287	0.506156
I01	China	Beijing	Female	26	20.9573	6.3	105/77	452	205355	190192	133	30.5891	2.71948	0.556091
I04	China	Beijing	Male	26	27.7778	7.3	133/92	449	108016	105208	129	32.2647	2.25355	0.463712
1605I05-1	China	Beijing	Male	26	26.1224	4.1	104/88	452	384434	345682	188	7.8653	2.77397	0.529742
1605I06-1	China	Beijing	Male	26	25.7117	5.4	112/74	451	354221	338032	179	24.8577	2.68966	0.518501
I07	China	Beijing	Male	26	19.5717	4.9	118/83	444	307673	277517	148	2.6445	2.38633	0.477532
1605I09-1	China	Beijing	Male	26	20.5714	5.1	116/72	450	377473	328993	193	8.8312	2.96889	0.56414
K03	China	Beijing	Male	26	20.984	5.7	121/79	452	217226	210677	114	42.0416	2.26525	0.478285
K06	China	Beijing	Male	26	19.0311	5.9	115/80	448	97791	96055	107	10.0245	2.47478	0.529611
K07	China	Beijing	Male	26	20.2812	5.3	101/65	446	445879	423940	143	21.0049	2.48111	0.499937
K09	China	Beijing	Male	26	23.1481	8.9	147/100	447	339723	329755	125	23.1854	2.35635	0.488027
M01-2	China	Beijing	Male	26	19.8839	6.9	128/80	455	229461	220458	186	21.1156	2.66211	0.509423
M09	China	Beijing	Female	26	18.75	5.7	105/59	455	151334	149790	102	56.4517	1.85065	0.400142
M11	China	Beijing	Male	26	22.0932	5.9	130/86	456	86050	85733	134	24.1879	2.65003	0.541061
1606H16-1	China	Zigong	Male	27	0	6.1	115/71	455	95148	94907	99	65.7623	1.46182	0.318125
1605G09	China	Beijing	Female	27	20.3125	5.2	90/60	446	103781	97165	106	20.0422	2.40132	0.514924
D07-1	China	Beijing	Female	27	20.7008	4.9	115/77	448	165521	154809	122	35.9895	2.3641	0.492108
D08-2	China	Beijing	Female	27	19.1406	8.8	115/76	451	179809	171379	129	43.524	2.23218	0.459314
E06-2	China	Beijing	Female	27	18.1787	6.2	115/93	448	399401	360207	180	18.0152	3.11157	0.599191
E08	China	Beijing	Female	27	22.2656	5	94/63	448	274496	262623	128	25.1657	2.65809	0.547831
1605F02-1	China	Beijing	Male	27	21.6049	4.2	121/62	450	199110	179569	127	24.5789	2.99258	0.617767
1605F03-2	China	Beijing	Male	27	21.1463	5.3	110/70	452	176861	173562	101	11.5889	1.91704	0.415383
I03	China	Beijing	Male	27	22.7204	5.4	122/87	449	140503	137201	93	32.4313	2.4022	0.529983
1605I10-2	China	Beijing	Male	27	25.3906	5.9	128/77	446	246612	243581	136	20.2286	2.31118	0.470455
K05	China	Beijing	Male	27	23.6713	6.7	131/78	449	165871	157408	140	2.2559	2.77376	0.561303
1605P04-1	China	Beijing	Male	27	25.8264	4.9	108/75	451	403510	368765	164	5.9355	2.2219	0.435678
1610D03	China	Jinan	Male	27	23.9486	9.8	121/59	404	229867	169971	76	63.0349	1.65198	0.381454
K12	China	Beijing	Male	28	20.0474	4.6	116/70	451	291857	261196	149	19.9004	2.97143	0.593817
1610E02	China	Jinan	Male	28	22.8374	7.9	121/71	377	252222	110131	101	46.501	1.83639	0.397908
1606H05-1	China	Zigong	Male	29	24.8163	5.2	120/80	454	167510	162064	104	54.7833	1.98976	0.428423
1605G11	China	Beijing	Male	29	23.5294	4.8	110/60	450	468484	448948	142	36.0356	2.28742	0.461561
A11-1	China	Beijing	Male	29	25.3515	5.7	115/80	460	151807	151266	133	10.7942	2.01791	0.412632
N07-2	China	Beijing	Female	29	21.9671	4.8	120/80	454	441231	414488	147	11.6247	2.1023	0.421267
1605P01-2	China	Beijing	Male	29	25.9516	5.3	107/75	449	307804	295893	154	32.6817	2.30068	0.45676
1606H06-2	China	Zigong	Male	30	19.3625	5.1	117/63	455	84438	81656	100	57.2279	1.71908	0.373293
1606H36	China	Zigong	Male	30	26.2828	5.9	133/99	451	145494	143498	72	43.4138	1.69141	0.395498
1605B04-2	China	Beijing	Female	30	24.0238	6.6	103/60	453	271704	263519	119	50.7341	1.88097	0.393581
G06-2	China	Beijing	Male	30	22.5309	7.9	125/75	450	248549	233454	114	26.7042	2.44358	0.515936
H09	China	Beijing	Female	30	20.3223	7.6	115/81	446	211199	206838	87	19.3519	2.17991	0.488122
1610I05	China	Jinan	Female	30	25.7812	9.1	129/83	347	281971	27355	68	58.8887	1.43616	0.340362
1605G10	China	Beijing	Female	33	23.6244	5.3	120/70	448	452209	439008	141	30.6739	2.2294	0.450496
N11-2	China	Beijing	Female	34	20.5499	4.77	110/70	449	468587	432343	102	7.3604	2.43834	0.527212
1605C04-1	China	Beijing	Male	35	23.9869	5.2	117/73	448	172948	166389	115	26.2235	2.60251	0.548481
1610M08	China	Jinan	Female	36	23.8281	7.2	102/58	348	265264	29355	59	29.4124	1.67485	0.41075
1606H15-2	China	Zigong	Female	38	25.8065	7.1	96/59	456	145808	144989	121	32.0542	2.2628	0.47183
1610N08	China	Jinan	Female	38	28.9062	9.1	139/91	368	263042	89894	87	53.3417	1.80094	0.403264
1606H07-2	China	Zigong	Male	39	23.4375	5.3	132/79	454	366732	362295	145	61.3624	1.62858	0.32724
1606H47	China	Zigong	Male	39	26.0276	6.2	115/61	454	50156	49547	72	57.2366	1.34065	0.31348
1605C10	China	Beijing	Female	39	22.2063	7	114/74	455	507119	478267	230	9.1338	2.28605	0.420379
1606H13-1	China	Zigong	Male	40	19.5918	6.6	102/62	455	218510	212048	187	27.4094	2.42026	0.462667
1610D08	China	Jinan	Male	40	24.2188	8.7	131/73	347	217288	20507	51	17.2136	1.30902	0.33293
1610G08	China	Jinan	Male	40	23.8751	8.7	136/79	377	285988	122607	77	4.5462	1.12708	0.259467
1610N06	China	Jinan	Female	40	22.0604	6.9	133/74	346	255773	22165	60	18.2585	2.19913	0.537115
1606H11-2	China	Zigong	Male	41	23.8087	5.3	98/67	457	258041	257160	124	70.3169	1.35175	0.28043
M02	China	Beijing	Male	41	24.858	5.2	120/80	447	263853	234864	137	21.9812	2.89183	0.587772
1606H01-2	China	Zigong	Male	42	21.6713	6.1	105/71	457	206261	193879	129	29.0331	2.231	0.459071
1606H18-1	China	Zigong	Male	42	22.9591	6.3	123/70	452	354667	300080	152	16.1504	2.90397	0.578034
1606H33	China	Zigong	Male	42	18.591	5.5	140/84	454	227391	221098	125	57.3375	1.83692	0.380448
1606H44	China	Zigong	Male	42	25.6206	7.2	127/83	455	122490	116019	108	21.7533	2.12175	0.45316
1610G05	China	Jinan	Female	42	23.8281	6.2	93/60	379	262898	127130	93	4.5804	2.06602	0.455814
1610M06	China	Jinan	Female	42	25.3906	5.8	111/69	347	231114	25730	67	24.3373	2.00183	0.476095
1606H30	China	Zigong	Female	43	24.4444	5.2	112/77	455	294140	286295	143	53.4812	1.93693	0.390287
1605B05-1	China	Beijing	Female	43	22.6562	5.7	118/60	450	271374	257533	147	31.3432	2.51804	0.504574
1606H20-2	China	Zigong	Female	44	20.3125	6.1	119/84	451	391412	371801	186	48.0711	2.18281	0.417703
1605B07-2	China	Beijing	Female	44	21.9098	4.8	141/67	446	255200	237677	120	26.4599	2.23753	0.467371
1610C05	China	Jinan	Male	44	22.4784	8.4	125/73	389	260722	161108	100	18.9991	2.41433	0.524266
1606H12-2	China	Zigong	Male	45	22.0386	8.1	130/78	458	265878	260537	122	51.9316	1.70377	0.354656
1606H19-1	China	Zigong	Male	45	23.3594	4.9	126/80	455	314737	312956	129	3.4973	1.57669	0.324434
1605C03-1	China	Beijing	Male	45	21.9363	NA	120/84	452	237604	229900	144	40.6964	2.25161	0.453057
1605F12	China	Beijing	Female	45	25.3906	6.6	137/80	456	161193	156657	113	1.2218	1.44572	0.305817
1606H03-2	China	Zigong	Female	46	27.7662	5.8	119/71	457	167404	165060	97	51.697	1.74003	0.380358
1610G03	China	Jinan	Female	46	23.8751	7.9	130/74	377	258422	119157	78	15.2547	1.37046	0.314564
1606H22-1	China	Zigong	Male	47	20.3125	4.8	118/67	449	239213	225327	147	26.8255	2.89902	0.580915
1606H04-2	China	Zigong	Male	48	23.8751	10.7	121/70	459	190008	185044	116	33.8238	1.87337	0.394096
1606H23	China	Zigong	Male	48	18.6453	6.2	148/73	449	195301	194373	116	35.9145	2.21352	0.465652
1606H27	China	Zigong	Female	48	23.3091	5.3	139/74	450	132561	130150	126	9.5997	2.82034	0.583163
1606H29	China	Zigong	Female	48	29.1556	4.9	123/85	454	303350	292360	129	15.9912	2.08081	0.428168
1606H39	China	Zigong	Female	48	20.1733	9.1	123/73	454	286558	277397	145	20.4999	2.37674	0.47757
1606H02-1	China	Zigong	Male	49	26.079	9.7	116/85	457	186889	173669	138	25.6476	2.1388	0.434076
1606H14-1	China	Zigong	Male	49	21.8724	8.9	125/73	452	207154	175940	146	21.4675	2.95489	0.592922
1610C04	China	Jinan	Male	49	24.5089	7.6	132/85	359	245191	57652	78	62.3968	1.72004	0.394802
1610F08	China	Jinan	Female	49	29.2969	7.6	114/72	368	247686	91771	76	12.2228	2.1544	0.497468
1606H41	China	Zigong	Male	50	27.1442	5.7	116/73	451	271538	264645	139	44.7286	1.94962	0.395101
1606H45	China	Zigong	Female	50	19.1001	6.5	105/68	453	166694	159156	106	17.4483	2.13543	0.457908
1606C28	China	Zigong	Male	51	21.875	5.8	112/79	451	308641	295427	143	31.0148	2.6982	0.54368
1606H10-2	China	Zigong	Male	52	21.3382	7.5	118/76	451	435963	402765	185	32.5962	2.72766	0.522505
1606H35	China	Zigong	Male	52	20.8117	4.8	122/79	454	222160	208330	138	21.6032	2.46427	0.50013
1606H46	China	Zigong	Male	53	19.1406	6.9	113/78	451	99677	97862	125	33.1273	2.08868	0.432591
1605C11-2	China	Beijing	Female	53	23.3091	5.2	136/91	452	683367	646916	147	31.4991	2.17054	0.434941
1606H21-2	China	Zigong	Male	54	20.6207	5.1	113/71	455	204139	194529	149	9.6998	2.3706	0.473746
1606H17-2	China	Zigong	Male	55	21.7778	5.1	119/79	459	305373	304211	180	47.8106	2.04579	0.393956
1606H34	China	Zigong	Male	57	19.1696	8.6	120/76	457	192040	184681	136	11.9005	2.04111	0.41548
1606H38	China	Zigong	Female	60	26.8	6.7	144/79	453	270160	242170	150	5.5143	2.21874	0.442807
1610H07	China	Jinan	Male	60	27.1442	7.2	128/85	363	184263	51010	64	81.1096	0.893643	0.214876
1606H31	China	Zigong	Male	61	20.7031	4.4	127/75	451	296467	286492	139	42.9467	1.75884	0.35644
1606H32	China	Zigong	Male	63	16.316	6.4	164/80	453	259997	241112	116	43.2803	2.28814	0.481349
1606H28	China	Zigong	Male	64	21.3333	5.8	136/77	455	409616	377484	160	7.6022	1.92931	0.380146
1606H40	China	Zigong	Female	65	18.2222	6.3	148/66	453	252434	237214	134	44.9919	2.28128	0.465773
1606H43	China	Zigong	Male	65	23.9453	6.7	151/99	452	218095	197599	138	31.2744	2.74542	0.557191
1606H42	China	Zigong	Male	69	24.0569	5.4	138/77	454	189810	180851	145	10.1609	2.9787	0.598526
SRS013177	HMP	NA	male	NA	NA	NA	NA	358	5017	4785	43	86.0397	0.786996	0.209241
SRS013216	HMP	NA	male	NA	NA	NA	NA	334	6414	6343	44	87.6242	0.670336	0.177141
SRS013386	HMP	NA	male	NA	NA	NA	NA	390	14926	14696	61	88.6772	0.644111	0.156685
SRS013490	HMP	NA	male	NA	NA	NA	NA	305	11171	9834	124	32.713	2.75585	0.57172
SRS013638	HMP	NA	male	NA	NA	NA	NA	451	6160	5925	76	31.0549	2.64718	0.611255
SRS013687	HMP	NA	male	NA	NA	NA	NA	450	6719	5624	74	19.3812	2.27675	0.528976
SRS013801	HMP	NA	male	NA	NA	NA	NA	342	8397	7571	88	48.065	1.91689	0.428132
SRS014235	HMP	NA	male	NA	NA	NA	NA	345	13974	13040	125	38.4969	2.54338	0.526764
SRS014978	HMP	NA	male	NA	NA	NA	NA	345	38362	36668	139	1.3718	2.59131	0.525144
SRS016152	HMP	NA	female	NA	NA	NA	NA	477	11800	11497	80	61.1812	1.64829	0.376148
SRS016400	HMP	NA	male	NA	NA	NA	NA	323	7153	5490	61	53.2423	1.96041	0.476883
SRS016437	HMP	NA	male	NA	NA	NA	NA	371	5228	5212	41	88.1619	0.562788	0.151549
SRS016517	HMP	NA	female	NA	NA	NA	NA	315	8483	8241	106	22.7885	2.90315	0.622535
SRS016630	HMP	NA	female	NA	NA	NA	NA	441	6182	5729	71	54.582	2.03399	0.477163
SRS016753	HMP	NA	male	NA	NA	NA	NA	303	7664	7603	60	68.1836	1.16986	0.285725
SRS016841	HMP	NA	male	NA	NA	NA	NA	399	16436	15594	82	61.203	1.72553	0.391568
SRS016916	HMP	NA	male	NA	NA	NA	NA	362	5171	5090	53	73.3202	1.2228	0.307987
SRS016954	HMP	NA	male	NA	NA	NA	NA	421	6856	6587	65	60.3613	1.66622	0.399153
SRS016990	HMP	NA	male	NA	NA	NA	NA	424	6370	6209	55	68.8517	1.38152	0.344748
SRS017103	HMP	NA	male	NA	NA	NA	NA	280	15955	15344	141	56.1197	2.03566	0.411348
SRS017191	HMP	NA	male	NA	NA	NA	NA	326	7897	7491	78	63.7699	1.65881	0.380748
SRS017266	HMP	NA	male	NA	NA	NA	NA	393	7334	7258	52	83.7283	0.840317	0.212672
SRS017307	HMP	NA	male	NA	NA	NA	NA	405	5765	5278	66	12.8079	2.04773	0.48876
SRS017394	HMP	NA	male	NA	NA	NA	NA	287	8587	8383	81	49.0039	1.51747	0.345315
SRS017455	HMP	NA	female	NA	NA	NA	NA	414	6557	6363	61	68.5997	1.52581	0.371164
SRS017521	HMP	NA	female	NA	NA	NA	NA	294	18075	17616	150	48.6376	2.35475	0.46995
SRS017641	HMP	NA	male	NA	NA	NA	NA	302	11019	10669	105	41.5784	2.19973	0.472657
SRS017701	HMP	NA	female	NA	NA	NA	NA	386	7830	6942	82	54.0766	1.69304	0.384195
SRS017764	HMP	NA	male	NA	NA	NA	NA	356	6789	6717	48	77.3709	1.10578	0.285643
SRS017821	HMP	NA	male	NA	NA	NA	NA	418	8736	8304	75	62.4518	1.77568	0.411276
SRS017878	HMP	NA	male	NA	NA	NA	NA	313	7403	7309	72	76.5905	1.16917	0.273384
SRS017935	HMP	NA	male	NA	NA	NA	NA	413	11977	11141	109	9.9273	2.64819	0.564483
SRS017997	HMP	NA	male	NA	NA	NA	NA	368	5572	4851	62	27.4583	2.06575	0.500529
SRS018068	HMP	NA	female	NA	NA	NA	NA	386	5659	5617	51	78.6007	1.03915	0.264292
SRS018076	HMP	NA	male	NA	NA	NA	NA	403	6716	6679	40	80.6857	0.818151	0.221789
SRS018133	HMP	NA	male	NA	NA	NA	NA	388	6549	6465	53	76.6125	0.974988	0.245571
SRS018190	HMP	NA	male	NA	NA	NA	NA	350	5601	5520	43	66.2138	1.00786	0.267961
SRS018250	HMP	NA	female	NA	NA	NA	NA	415	6664	6612	47	70.3418	1.24998	0.324656
SRS018313	HMP	NA	male	NA	NA	NA	NA	441	5675	5593	59	61.6664	1.69251	0.415082
SRS018370	HMP	NA	male	NA	NA	NA	NA	345	7185	6981	79	31.5428	2.37307	0.543106
SRS018427	HMP	NA	male	NA	NA	NA	NA	289	15397	14780	143	43.6333	2.2876	0.460946
SRS018489	HMP	NA	female	NA	NA	NA	NA	430	6548	6128	67	30.1403	2.44199	0.580778
SRS018607	HMP	NA	male	NA	NA	NA	NA	338	13590	13338	77	64.0801	1.49851	0.344976
SRS018817	HMP	NA	male	NA	NA	NA	NA	349	11868	11277	85	62.6496	1.66004	0.37366
SRS019685	HMP	NA	male	NA	NA	NA	NA	349	18495	17262	133	47.2946	2.2131	0.452544
SRS019846	HMP	NA	female	NA	NA	NA	NA	345	20364	17925	121	26.8452	2.71277	0.565657
SRS019990	HMP	NA	female	NA	NA	NA	NA	301	9911	9475	80	43.5251	1.89801	0.433135
SRS020233	HMP	NA	male	NA	NA	NA	NA	312	13898	12292	132	35.6085	2.65515	0.543776
SRS020290	HMP	NA	male	NA	NA	NA	NA	277	14052	13683	114	52.927	1.88407	0.397802
SRS020350	HMP	NA	female	NA	NA	NA	NA	433	7022	5551	100	23.7255	2.86654	0.622462
SRS020413	HMP	NA	male	NA	NA	NA	NA	387	6712	6020	90	65.4651	1.69548	0.376789
SRS020527	HMP	NA	male	NA	NA	NA	NA	278	13035	12881	94	72.3158	1.18913	0.261734
SRS020698	HMP	NA	male	NA	NA	NA	NA	371	5287	5207	64	76.4548	1.15902	0.278685
SRS020755	HMP	NA	male	NA	NA	NA	NA	380	5340	4685	108	15.8164	3.08189	0.658224
SRS020869	HMP	NA	male	NA	NA	NA	NA	435	7568	6155	112	46.9374	2.37536	0.503414
SRS020926	HMP	NA	male	NA	NA	NA	NA	372	6238	6156	72	76.8031	1.12957	0.264125
SRS020983	HMP	NA	male	NA	NA	NA	NA	353	4606	3966	106	44.4528	2.43926	0.52306
SRS021175	HMP	NA	female	NA	NA	NA	NA	371	5813	5663	58	91.4356	0.543701	0.133902
SRS021241	HMP	NA	female	NA	NA	NA	NA	361	6425	6375	64	87.5765	0.702048	0.168807
SRS021304	HMP	NA	male	NA	NA	NA	NA	347	6341	6273	68	60.9597	1.60086	0.379395
SRS021364	HMP	NA	female	NA	NA	NA	NA	376	5798	4921	124	32.0667	2.59215	0.537758
SRS021484	HMP	NA	male	NA	NA	NA	NA	442	5358	5146	50	52.3902	1.93461	0.494529
SRS021664	HMP	NA	male	NA	NA	NA	NA	342	5847	5767	78	62.9617	1.56897	0.360128
SRS021724	HMP	NA	female	NA	NA	NA	NA	366	5427	5324	92	57.8512	1.93121	0.42709
SRS021790	HMP	NA	female	NA	NA	NA	NA	356	6119	5570	100	59.1562	1.95456	0.424426
SRS021970	HMP	NA	female	NA	NA	NA	NA	323	21192	17167	148	46.9505	2.23328	0.446906
SRS022093	HMP	NA	female	NA	NA	NA	NA	447	5940	5011	76	32.4486	2.52506	0.583055
SRS022159	HMP	NA	female	NA	NA	NA	NA	384	5877	5378	87	69.9331	1.53905	0.344623
SRS022225	HMP	NA	female	NA	NA	NA	NA	399	5407	4076	100	28.2139	2.55938	0.555763
SRS022291	HMP	NA	female	NA	NA	NA	NA	364	6458	6143	63	83.7864	0.895712	0.216192
SRS022354	HMP	NA	male	NA	NA	NA	NA	397	5076	4951	105	54.0295	2.11933	0.455382
SRS022414	HMP	NA	female	NA	NA	NA	NA	442	7861	7194	111	48.1651	2.32878	0.494482
SRS022546	HMP	NA	female	NA	NA	NA	NA	402	5514	5232	104	41.4946	2.4807	0.534128
SRS022609	HMP	NA	male	NA	NA	NA	NA	407	19132	16528	124	28.7149	2.40552	0.499042
SRS022669	HMP	NA	female	NA	NA	NA	NA	374	4930	4874	63	78.0468	1.09111	0.263354
SRS022735	HMP	NA	female	NA	NA	NA	NA	375	6666	6581	74	84.0146	0.917793	0.213239
SRS022798	HMP	NA	male	NA	NA	NA	NA	399	4751	4675	80	73.4332	1.33366	0.304348
SRS022858	HMP	NA	female	NA	NA	NA	NA	389	5265	5146	72	66.3817	1.56827	0.366704
SRS023106	HMP	NA	female	NA	NA	NA	NA	384	6771	6590	71	87.1472	0.766621	0.179845
SRS023176	HMP	NA	male	NA	NA	NA	NA	392	12119	12001	59	90.4675	0.5546	0.136013
SRS023242	HMP	NA	male	NA	NA	NA	NA	399	8505	8421	76	76.618	1.05111	0.24271
SRS023302	HMP	NA	female	NA	NA	NA	NA	395	4611	4550	77	68.6374	1.40852	0.324259
SRS023365	HMP	NA	female	NA	NA	NA	NA	407	6056	5995	60	82.8691	0.911795	0.222696
SRS023545	HMP	NA	male	NA	NA	NA	NA	417	8207	7860	90	21.2087	2.24636	0.499213
SRS023605	HMP	NA	female	NA	NA	NA	NA	287	16153	15874	86	80.2507	0.926788	0.208064
SRS023671	HMP	NA	female	NA	NA	NA	NA	418	7254	6903	88	66.797	1.55478	0.347256
SRS023734	HMP	NA	male	NA	NA	NA	NA	387	6729	6244	92	33.6963	2.61403	0.578097
SRS023791	HMP	NA	male	NA	NA	NA	NA	411	7826	7747	68	82.5997	0.856149	0.202903
SRS023914	HMP	NA	male	NA	NA	NA	NA	448	5900	3716	63	12.1905	2.65637	0.64115
SRS023971	HMP	NA	male	NA	NA	NA	NA	366	4593	4492	40	83.6598	0.838083	0.227192
SRS024028	HMP	NA	female	NA	NA	NA	NA	444	5411	4989	60	70.435	1.32433	0.323454
SRS024094	HMP	NA	male	NA	NA	NA	NA	402	10565	10285	78	69.8201	1.47491	0.338538
SRS024151	HMP	NA	male	NA	NA	NA	NA	318	11528	10538	115	21.4652	3.01569	0.635559
SRS024208	HMP	NA	male	NA	NA	NA	NA	388	15826	15621	69	76.7364	1.07118	0.252989
SRS024265	HMP	NA	female	NA	NA	NA	NA	389	15391	14882	98	51.8344	1.85343	0.40424
SRS024331	HMP	NA	male	NA	NA	NA	NA	282	16790	16067	126	61.3182	1.89182	0.391171
SRS024388	HMP	NA	female	NA	NA	NA	NA	289	11635	11455	86	82.907	0.922299	0.207056
SRS024454	HMP	NA	male	NA	NA	NA	NA	282	15191	13146	162	35.0525	2.67351	0.525497
SRS024568	HMP	NA	male	NA	NA	NA	NA	345	5768	5703	53	73.2597	1.15996	0.29216
SRS024625	HMP	NA	male	NA	NA	NA	NA	421	5758	5476	53	72.4982	1.19117	0.300021
SRS024682	HMP	NA	male	NA	NA	NA	NA	402	6135	6034	76	57.8223	1.51386	0.349561
SRS042290	HMP	NA	female	NA	NA	NA	NA	459	12917	12230	91	45.6991	2.12521	0.471131
SRS042436	HMP	NA	male	NA	NA	NA	NA	423	52050	49065	84	75.7281	1.23339	0.278367
SRS042843	HMP	NA	male	NA	NA	NA	NA	400	9879	9769	46	89.7431	0.59181	0.154574
SRS043701	HMP	NA	male	NA	NA	NA	NA	327	7124	6648	83	57.5662	1.87997	0.425445
SRS043769	HMP	NA	male	NA	NA	NA	NA	252	30072	29780	104	86.6253	0.716995	0.154379
SRS044088	HMP	NA	male	NA	NA	NA	NA	302	25167	18394	186	7.0893	2.66984	0.510901
SRS044146	HMP	NA	female	NA	NA	NA	NA	409	6810	6159	147	22.9258	2.65799	0.532617
SRS045350	HMP	NA	male	NA	NA	NA	NA	364	12508	12381	60	71.537	1.18019	0.288248
SRS045493	HMP	NA	female	NA	NA	NA	NA	408	9578	9464	44	78.508	1.04242	0.275467
SRS045627	HMP	NA	male	NA	NA	NA	NA	402	7886	7844	52	73.9419	1.15123	0.291358
SRS047561	HMP	NA	female	NA	NA	NA	NA	426	8098	7151	73	59.1526	1.62239	0.378138
SRS047950	HMP	NA	male	NA	NA	NA	NA	406	6171	5934	93	64.0209	1.68168	0.371019
SRS047967	HMP	NA	male	NA	NA	NA	NA	440	16615	14646	94	66.257	1.6284	0.358419
SRS048008	HMP	NA	female	NA	NA	NA	NA	416	6283	6220	58	77.492	0.99806	0.245801
SRS048299	HMP	NA	male	NA	NA	NA	NA	403	9784	9619	40	80.7984	1.00573	0.272638
SRS048853	HMP	NA	male	NA	NA	NA	NA	411	7605	6968	50	26.4208	1.34741	0.344427
SRS049157	HMP	NA	female	NA	NA	NA	NA	408	7051	6959	70	54.2463	1.41716	0.333568
SRS049620	HMP	NA	male	NA	NA	NA	NA	349	28673	28343	91	68.0662	1.50158	0.332882
SRS049911	HMP	NA	male	NA	NA	NA	NA	359	4824	4767	48	77.2813	1.1052	0.285493
SRS049959	HMP	NA	male	NA	NA	NA	NA	346	14273	10988	129	9.3739	2.9855	0.614324
SRS049982	HMP	NA	female	NA	NA	NA	NA	424	9487	9045	86	32.6368	2.43471	0.546591
SRS050141	HMP	NA	female	NA	NA	NA	NA	395	19812	18357	109	42.3054	2.36995	0.505174
SRS051609	HMP	NA	male	NA	NA	NA	NA	432	8602	6453	85	27.801	2.42262	0.54531
SRS052471	HMP	NA	male	NA	NA	NA	NA	341	19887	16835	103	51.0128	2.15341	0.464625
SRS052555	HMP	NA	male	NA	NA	NA	NA	430	9275	8570	77	33.5823	2.37408	0.546543
SRS053301	HMP	NA	male	NA	NA	NA	NA	436	13717	13632	64	80.9052	0.918815	0.220928
SRS053525	HMP	NA	male	NA	NA	NA	NA	258	26062	25794	119	73.9009	1.27167	0.266089
SRS053956	HMP	NA	male	NA	NA	NA	NA	322	7755	6540	83	39.2813	2.41228	0.545907
SRS054488	HMP	NA	male	NA	NA	NA	NA	467	11270	10160	91	37.5984	2.25223	0.499291
SRS055137	HMP	NA	male	NA	NA	NA	NA	412	11029	10739	57	58.0687	1.91155	0.472799
SRS055727	HMP	NA	male	NA	NA	NA	NA	373	3802	3070	71	30.684	2.30639	0.541065
SRS055934	HMP	NA	female	NA	NA	NA	NA	461	11931	10292	94	70.103	1.54664	0.340422
SRS056255	HMP	NA	female	NA	NA	NA	NA	414	6628	6547	62	63.2045	1.72537	0.418056
SRS056505	HMP	NA	female	NA	NA	NA	NA	456	20380	19707	104	65.3727	1.63074	0.351121
SRS056656	HMP	NA	male	NA	NA	NA	NA	460	10749	10410	92	13.9962	2.55634	0.565338
SRS057267	HMP	NA	male	NA	NA	NA	NA	316	13986	13934	53	96.9643	0.220441	0.0555225
SRS057901	HMP	NA	male	NA	NA	NA	NA	429	7730	7497	64	61.0244	1.64093	0.394561
SRS058770	HMP	NA	male	NA	NA	NA	NA	390	6985	6843	67	60.9382	1.64261	0.390662
SRS062610	HMP	NA	female	NA	NA	NA	NA	403	11118	10690	60	49.3639	1.99095	0.486269
SRS063068	HMP	NA	female	NA	NA	NA	NA	394	8640	8628	32	89.1052	0.552891	0.159531
SRS063138	HMP	NA	female	NA	NA	NA	NA	402	14463	14290	58	68.6564	1.48476	0.365664
SRS063524	HMP	NA	female	NA	NA	NA	NA	376	8744	8339	41	82.384	0.904592	0.243591
SRS063797	HMP	NA	male	NA	NA	NA	NA	393	13198	12827	56	60.2791	1.73871	0.431939
SRS064335	HMP	NA	female	NA	NA	NA	NA	387	11197	10533	69	60.2013	1.77227	0.41857
SRS011157	HMP	NA	male	NA	NA	NA	NA	363	18341	15871	113	20.0491	2.70104	0.571361
SRS011271	HMP	NA	male	NA	NA	NA	NA	363	16590	15428	92	14.5255	2.14465	0.474292
SRS011300	HMP	NA	male	NA	NA	NA	NA	366	8067	7983	58	62.8335	1.58386	0.390072
SRS011405	HMP	NA	female	NA	NA	NA	NA	345	12946	12197	77	70.5419	1.37746	0.31711
SRS011410	HMP	NA	male	NA	NA	NA	NA	360	124148	122689	123	67.2285	1.29106	0.268291
SRS011413	HMP	NA	female	NA	NA	NA	NA	352	19334	18901	79	57.0975	1.55796	0.356558
SRS011415	HMP	NA	female	NA	NA	NA	NA	381	15689	15021	84	18.128	2.15684	0.486781
SRS011452	HMP	NA	male	NA	NA	NA	NA	339	14400	14223	61	71.2649	1.1533	0.280549
SRS011529	HMP	NA	male	NA	NA	NA	NA	357	14927	13071	104	23.2193	2.10523	0.453285
SRS011586	HMP	NA	female	NA	NA	NA	NA	362	18282	15832	105	40.355	2.22777	0.478682
SRS011621	HMP	NA	female	NA	NA	NA	NA	359	17069	16826	80	61.821	1.69737	0.387348
SRS011653	HMP	NA	female	NA	NA	NA	NA	350	15449	12879	76	62.0467	1.5866	0.366359
SRS012191	HMP	NA	female	NA	NA	NA	NA	418	9914	8841	86	39.1132	2.31771	0.520326
SRS013543	HMP	NA	female	NA	NA	NA	NA	418	6395	5683	87	42.196	1.81698	0.406856
SRS013762	HMP	NA	male	NA	NA	NA	NA	422	5612	5414	75	64.4071	1.62433	0.376221
SRS014287	HMP	NA	male	NA	NA	NA	NA	436	27257	26485	144	24.731	2.55153	0.513405
SRS014345	HMP	NA	female	NA	NA	NA	NA	364	7668	7417	59	31.293	1.05473	0.258669
SRS014369	HMP	NA	male	NA	NA	NA	NA	463	12201	11683	93	27.8696	2.40846	0.531365
SRS014442	HMP	NA	female	NA	NA	NA	NA	423	24394	23289	114	51.5694	2.02819	0.428232
SRS014572	HMP	NA	female	NA	NA	NA	NA	413	5838	5812	37	86.3386	0.695718	0.192671
SRS014613	HMP	NA	female	NA	NA	NA	NA	424	7224	6977	73	50.0072	2.06261	0.480742
SRS014659	HMP	NA	male	NA	NA	NA	NA	438	20230	18074	161	9.5718	3.21358	0.63242
SRS014823	HMP	NA	female	NA	NA	NA	NA	436	11484	10735	83	34.4667	2.21514	0.501293
SRS014885	HMP	NA	male	NA	NA	NA	NA	473	19250	18579	86	20.5608	2.33727	0.524717
SRS014923	HMP	NA	male	NA	NA	NA	NA	449	10238	9332	96	5.09	2.78273	0.609667
SRS014999	HMP	NA	female	NA	NA	NA	NA	462	6164	5364	70	9.4519	2.3822	0.560715
SRS015133	HMP	NA	female	NA	NA	NA	NA	434	11037	10331	79	26.193	2.52069	0.576889
SRS015190	HMP	NA	female	NA	NA	NA	NA	464	10222	9897	63	67.5962	1.42903	0.344915
SRS015247	HMP	NA	female	NA	NA	NA	NA	471	6468	6318	80	12.4565	2.74856	0.627234
SRS015281	HMP	NA	male	NA	NA	NA	NA	467	11710	11422	78	48.1177	1.98483	0.455579
SRS015332	HMP	NA	female	NA	NA	NA	NA	460	6094	5478	83	24.8266	2.74491	0.621183
SRS015389	HMP	NA	female	NA	NA	NA	NA	425	11379	11221	59	71.687	1.27595	0.312922
SRS015452	HMP	NA	male	NA	NA	NA	NA	420	26360	23757	145	37.5973	2.53349	0.509066
SRS015518	HMP	NA	female	NA	NA	NA	NA	471	11240	11077	56	71.6259	1.08032	0.268378
SRS015578	HMP	NA	male	NA	NA	NA	NA	458	8053	7818	71	55.7432	1.90616	0.447174
SRS015599	HMP	NA	female	NA	NA	NA	NA	479	9831	9397	86	45.6635	2.2337	0.501465
SRS015663	HMP	NA	male	NA	NA	NA	NA	478	12750	11150	96	29.7848	2.6646	0.583785
SRS015724	HMP	NA	female	NA	NA	NA	NA	474	11317	10544	81	52.1813	1.93695	0.440771
SRS015782	HMP	NA	male	NA	NA	NA	NA	471	12165	10808	94	22.7239	2.76019	0.607531
SRS015815	HMP	NA	male	NA	NA	NA	NA	424	26769	26104	77	36.435	1.98764	0.457581
SRS015854	HMP	NA	male	NA	NA	NA	NA	465	13160	12688	94	49.669	2.09746	0.46166
SRS015911	HMP	NA	male	NA	NA	NA	NA	435	13795	13576	64	69.9838	1.30726	0.314328
SRS015960	HMP	NA	male	NA	NA	NA	NA	451	6597	6374	59	49.5607	1.9212	0.471166
SRS016018	HMP	NA	male	NA	NA	NA	NA	472	8631	8371	62	38.5378	2.0141	0.488014
SRS016056	HMP	NA	male	NA	NA	NA	NA	475	6663	6550	51	70.6107	1.20646	0.306845
SRS016095	HMP	NA	female	NA	NA	NA	NA	455	9292	5350	110	40.3364	2.4108	0.512883
SRS016203	HMP	NA	female	NA	NA	NA	NA	450	9081	8148	79	49.3127	1.99945	0.457598
SRS016267	HMP	NA	male	NA	NA	NA	NA	434	5878	5756	48	57.2099	1.53748	0.397158
SRS016335	HMP	NA	male	NA	NA	NA	NA	454	11685	7293	96	50.2674	2.08326	0.456421
SRS018559	HMP	NA	female	NA	NA	NA	NA	440	7959	7368	82	58.1433	1.72079	0.390492
SRS018733	HMP	NA	female	NA	NA	NA	NA	466	10360	9374	97	5.0245	2.2451	0.490764
SRS019013	HMP	NA	male	NA	NA	NA	NA	440	10923	10741	53	75.9426	1.12134	0.282433
SRS019089	HMP	NA	male	NA	NA	NA	NA	424	17104	15475	120	31.58	2.65723	0.555035
SRS019267	HMP	NA	female	NA	NA	NA	NA	448	9452	9212	68	75.5211	1.15882	0.274635
SRS019582	HMP	NA	male	NA	NA	NA	NA	443	26306	23324	149	21.8616	2.79383	0.558325
SRS019787	HMP	NA	male	NA	NA	NA	NA	453	5280	5157	48	46.4805	1.78078	0.460006
SRS019910	HMP	NA	male	NA	NA	NA	NA	452	11330	10779	94	43.6126	2.20863	0.486129
SRS020119	HMP	NA	male	NA	NA	NA	NA	448	7986	6752	92	46.6528	2.1278	0.470566
SRS020176	HMP	NA	male	NA	NA	NA	NA	460	10791	10386	77	57.876	1.74426	0.401552
SRS020470	HMP	NA	male	NA	NA	NA	NA	317	4937	4837	76	70.1054	1.51956	0.350877
SRS020584	HMP	NA	male	NA	NA	NA	NA	347	5094	4908	97	38.5289	2.39581	0.523707
SRS020641	HMP	NA	male	NA	NA	NA	NA	317	7736	7660	48	86.9191	0.654928	0.16918
SRS020811	HMP	NA	male	NA	NA	NA	NA	349	7228	7140	72	78.3754	0.973293	0.227582
SRS021065	HMP	NA	female	NA	NA	NA	NA	352	6325	6204	94	32.4952	2.07067	0.455764
SRS021109	HMP	NA	female	NA	NA	NA	NA	317	4799	4718	81	71.2166	1.38072	0.314196
SRS021427	HMP	NA	male	NA	NA	NA	NA	326	8493	8140	118	55.2211	2.05197	0.43012
SRS021541	HMP	NA	male	NA	NA	NA	NA	400	7083	6989	40	85.1338	0.714637	0.193727
SRS021601	HMP	NA	female	NA	NA	NA	NA	404	8273	7685	85	59.0891	1.8494	0.416282
SRS021853	HMP	NA	male	NA	NA	NA	NA	320	9870	9642	117	36.984	2.3124	0.485577
SRS021910	HMP	NA	male	NA	NA	NA	NA	420	9335	6242	95	25.008	2.8705	0.630342
SRS022033	HMP	NA	male	NA	NA	NA	NA	345	7608	6554	138	22.0171	3.00244	0.609353
SRS022480	HMP	NA	female	NA	NA	NA	NA	457	8328	7192	67	48.2898	1.90658	0.453441
SRS022924	HMP	NA	female	NA	NA	NA	NA	401	9903	9130	46	83.1544	0.877871	0.229291
SRS022987	HMP	NA	female	NA	NA	NA	NA	410	9724	9539	66	76.1715	1.16968	0.279184
SRS023047	HMP	NA	female	NA	NA	NA	NA	415	7281	5433	80	38.5791	2.49146	0.568565
SRS023422	HMP	NA	male	NA	NA	NA	NA	455	7990	7788	60	79.7637	0.990711	0.241971
SRS023488	HMP	NA	male	NA	NA	NA	NA	425	12789	12583	85	86.8553	0.718506	0.161729
SRS023851	HMP	NA	female	NA	NA	NA	NA	453	7908	7762	54	82.1953	0.817058	0.204829
SRS024511	HMP	NA	male	NA	NA	NA	NA	455	6870	6785	68	67.7377	1.51776	0.359701
SRS042365	HMP	NA	female	NA	NA	NA	NA	340	3710	3647	43	71.4286	1.03661	0.275606
SRS042387	HMP	NA	male	NA	NA	NA	NA	298	5238	5106	32	13.1022	0.913577	0.263603
SRS042415	HMP	NA	male	NA	NA	NA	NA	303	5258	5189	59	29.9865	2.10248	0.515626
SRS042572	HMP	NA	female	NA	NA	NA	NA	319	5359	5236	33	93.4683	0.390514	0.111687
SRS042669	HMP	NA	male	NA	NA	NA	NA	423	14318	14071	69	51.5599	1.65888	0.39179
SRS042703	HMP	NA	female	NA	NA	NA	NA	434	14043	13868	64	64.5443	1.49017	0.358309
SRS042803	HMP	NA	female	NA	NA	NA	NA	345	6099	6056	71	83.9333	0.924485	0.216879
SRS043299	HMP	NA	male	NA	NA	NA	NA	285	6868	6797	46	57.187	1.47808	0.386059
SRS043411	HMP	NA	female	NA	NA	NA	NA	293	11138	10802	82	45.76	2.1829	0.495356
SRS043804	HMP	NA	male	NA	NA	NA	NA	313	89074	87504	179	42.8118	1.87212	0.360898
SRS045414	HMP	NA	female	NA	NA	NA	NA	432	15042	14685	75	42.2404	2.05411	0.475765
SRS045526	HMP	NA	female	NA	NA	NA	NA	441	11945	11322	76	50.4858	1.95458	0.451329
SRS045607	HMP	NA	female	NA	NA	NA	NA	321	5865	5577	70	27.0396	2.4577	0.578488
SRS045613	HMP	NA	female	NA	NA	NA	NA	299	4854	4822	40	64.5375	1.32127	0.358176
SRS045877	HMP	NA	male	NA	NA	NA	NA	274	5643	5560	37	86.5288	0.657035	0.181958
SRS045910	HMP	NA	male	NA	NA	NA	NA	367	25136	24684	127	76.8514	1.23883	0.255735
SRS046216	HMP	NA	male	NA	NA	NA	NA	278	26459	23142	186	56.1015	1.98025	0.378942
SRS046313	HMP	NA	male	NA	NA	NA	NA	444	11405	11334	58	66.9931	1.37206	0.337909
SRS046341	HMP	NA	male	NA	NA	NA	NA	462	9828	9199	103	51.0599	2.10071	0.453253
SRS046349	HMP	NA	male	NA	NA	NA	NA	312	16006	13360	153	43.1662	2.4564	0.488307
SRS046382	HMP	NA	male	NA	NA	NA	NA	401	27112	26661	63	61.6631	1.38811	0.335039
SRS046639	HMP	NA	female	NA	NA	NA	NA	442	12209	11069	87	43.527	2.26637	0.507482
SRS047642	HMP	NA	male	NA	NA	NA	NA	330	4808	4640	39	85.194	0.762643	0.20817
SRS048083	HMP	NA	male	NA	NA	NA	NA	410	5915	5777	59	66.8513	1.29778	0.318276
SRS048722	HMP	NA	female	NA	NA	NA	NA	328	3869	3790	51	18.6016	1.9247	0.489519
SRS048819	HMP	NA	female	NA	NA	NA	NA	426	26176	23070	136	40.9363	2.45054	0.498822
SRS048838	HMP	NA	male	NA	NA	NA	NA	259	6188	6169	23	98.0872	0.144878	0.0462058
SRS048870	HMP	NA	female	NA	NA	NA	NA	461	6488	5683	66	47.3869	1.96026	0.467882
SRS049164	HMP	NA	male	NA	NA	NA	NA	438	14886	13827	88	39.3361	2.31474	0.516991
SRS049428	HMP	NA	male	NA	NA	NA	NA	448	15933	14170	87	36.8525	2.29259	0.513353
SRS049748	HMP	NA	male	NA	NA	NA	NA	303	5241	5163	43	11.6793	1.10723	0.294383
SRS049766	HMP	NA	male	NA	NA	NA	NA	302	4624	4486	32	83.2813	0.623968	0.180039
SRS049823	HMP	NA	female	NA	NA	NA	NA	307	5879	5476	59	46.5121	2.01812	0.494937
SRS049949	HMP	NA	male	NA	NA	NA	NA	267	34403	32835	190	54.5241	2.06882	0.394285
SRS050374	HMP	NA	female	NA	NA	NA	NA	302	24682	18746	171	32.2896	2.35251	0.457538
SRS050422	HMP	NA	male	NA	NA	NA	NA	437	28015	26293	145	24.1585	2.55685	0.513761
SRS050599	HMP	NA	female	NA	NA	NA	NA	417	6236	5648	85	45.8746	2.14822	0.483544
SRS050733	HMP	NA	female	NA	NA	NA	NA	451	13312	12775	60	57.9335	1.54592	0.377574
SRS051031	HMP	NA	male	NA	NA	NA	NA	377	11059	9768	85	41.9226	2.38383	0.536577
SRS051086	HMP	NA	male	NA	NA	NA	NA	363	27118	26431	128	70.9773	1.41075	0.290755
SRS051892	HMP	NA	female	NA	NA	NA	NA	382	30127	26068	205	56.4907	2.0695	0.388785
SRS052196	HMP	NA	female	NA	NA	NA	NA	317	5000	4841	66	15.1622	2.6836	0.640529
SRS052326	HMP	NA	female	NA	NA	NA	NA	430	11506	11299	51	75.0155	1.13426	0.288482
SRS052697	HMP	NA	female	NA	NA	NA	NA	451	18206	16968	110	44.525	2.29656	0.488579
SRS053335	HMP	NA	female	NA	NA	NA	NA	318	18435	17725	123	51.323	1.97303	0.410007
SRS054461	HMP	NA	female	NA	NA	NA	NA	447	11307	11106	74	34.5759	2.07864	0.482949
SRS054590	HMP	NA	female	NA	NA	NA	NA	440	13508	13413	51	72.6161	1.02814	0.261491
SRS054608	HMP	NA	female	NA	NA	NA	NA	319	6652	6289	72	42.5187	2.37575	0.555514
SRS054928	HMP	NA	male	NA	NA	NA	NA	444	9566	8709	75	44.5631	2.17562	0.503909
SRS055482	HMP	NA	female	NA	NA	NA	NA	445	15768	14059	75	42.6275	2.12573	0.492353
SRS055665	HMP	NA	female	NA	NA	NA	NA	300	5894	5843	45	61.578	1.63256	0.428869
SRS055697	HMP	NA	male	NA	NA	NA	NA	372	31016	29839	145	75.1332	1.22927	0.247002
SRS056832	HMP	NA	male	NA	NA	NA	NA	329	4654	4565	48	20.1533	1.37977	0.35642
SRS057122	HMP	NA	male	NA	NA	NA	NA	437	5183	4597	75	25.8864	2.00302	0.463931
SRS057258	HMP	NA	female	NA	NA	NA	NA	402	32227	29747	130	50.4017	1.60175	0.329068
SRS057447	HMP	NA	male	NA	NA	NA	NA	307	5893	5802	61	60.2378	1.79911	0.437647
SRS057676	HMP	NA	female	NA	NA	NA	NA	355	3866	3554	48	77.8841	1.13616	0.29349
SRS058416	HMP	NA	male	NA	NA	NA	NA	286	8228	8151	43	82.6156	0.838643	0.222972
SRS062427	HMP	NA	male	NA	NA	NA	NA	402	19098	18672	80	66.3721	1.44392	0.329509
SRS062464	HMP	NA	male	NA	NA	NA	NA	410	7343	6937	69	29.3354	2.19197	0.517693
SRS062847	HMP	NA	male	NA	NA	NA	NA	400	9777	9625	58	67.3662	1.40108	0.345056
SRS063214	HMP	NA	male	NA	NA	NA	NA	421	9373	8084	85	21.5982	2.74473	0.617813
SRS063275	HMP	NA	female	NA	NA	NA	NA	409	9372	9128	68	23.4334	1.99653	0.473166
SRS063307	HMP	NA	female	NA	NA	NA	NA	296	5067	5024	60	58.7779	1.60872	0.392912
SRS063324	HMP	NA	female	NA	NA	NA	NA	478	4113	4056	63	5.2022	1.42331	0.343534
SRS063608	HMP	NA	male	NA	NA	NA	NA	344	4670	4643	50	77.1915	1.07104	0.273782
SRS063807	HMP	NA	female	NA	NA	NA	NA	281	4808	4675	89	54.3529	1.9311	0.43022
SRS063827	HMP	NA	male	NA	NA	NA	NA	410	8774	8667	52	56.1209	1.80082	0.455761
SRS063898	HMP	NA	female	NA	NA	NA	NA	394	10603	10467	75	76.9657	1.11471	0.258185
SRS063918	HMP	NA	male	NA	NA	NA	NA	268	6122	6088	48	88.4034	0.607427	0.156909
SRS063921	HMP	NA	female	NA	NA	NA	NA	398	12240	12159	51	93.84	0.386857	0.0983912
SRS063961	HMP	NA	male	NA	NA	NA	NA	416	9523	8429	68	47.123	2.094	0.496267
SRS063968	HMP	NA	male	NA	NA	NA	NA	360	3981	3929	68	65.1056	1.57726	0.373803
SRS063985	HMP	NA	female	NA	NA	NA	NA	420	10795	10223	85	41.6707	1.73519	0.390575
SRS064008	HMP	NA	female	NA	NA	NA	NA	278	3575	3536	49	80.2885	1.02953	0.264536
SRS064233	HMP	NA	female	NA	NA	NA	NA	392	13038	12226	84	37.4203	2.18175	0.492403
SRS064276	HMP	NA	female	NA	NA	NA	NA	443	14331	13377	100	27.9061	2.54272	0.552144
SRS064321	HMP	NA	male	NA	NA	NA	NA	393	8968	8859	43	82.7069	0.930632	0.24743
SRS064557	HMP	NA	female	NA	NA	NA	NA	403	10746	10582	63	80.8354	0.964103	0.232699
SRS064647	HMP	NA	male	NA	NA	NA	NA	280	5650	5600	64	76.8214	1.1387	0.2738
SRS065263	HMP	NA	male	NA	NA	NA	NA	433	12522	12192	70	71.6535	1.37473	0.32358
SRS065421	HMP	NA	female	NA	NA	NA	NA	284	3049	2956	91	37.0095	2.61135	0.578904
SRS065466	HMP	NA	female	NA	NA	NA	NA	411	12901	12442	68	55.2323	1.73768	0.411819
SRS065500	HMP	NA	female	NA	NA	NA	NA	378	29560	27100	180	64.1292	1.66833	0.321267
SRS065628	HMP	NA	male	NA	NA	NA	NA	388	25952	24517	136	53.0693	1.87433	0.381532
SRS065725	HMP	NA	male	NA	NA	NA	NA	505	13609	13382	75	2.3838	0.509101	0.117916
