# Supplementary material for: Gut microbiota community characteristics and disease-related microorganism pattern in a population of healthy Chinese people
Source: Sci Rep. 2019 Feb 7;9:1594. doi: 10.1038/s41598-018-36318-y (PMC6367356; doi:10.1038/s41598-018-36318-y)
Supplement: Supplementary file 4 — Supplemental Table 3 [file 41598_2018_36318_MOESM4_ESM.xlsx]

## Sheet: STable 3 HMP
	Pathogen Name	SRS011157	SRS011271	SRS011300	SRS011405	SRS011410	SRS011413	SRS011415	SRS011452	SRS011529	SRS011586	SRS011621	SRS011653	SRS012191	SRS013177	SRS013216	SRS013386	SRS013490	SRS013543	SRS013638	SRS013687	SRS013762	SRS013801	SRS014235	SRS014287	SRS014345	SRS014369	SRS014442	SRS014572	SRS014613	SRS014659	SRS014823	SRS014885	SRS014923	SRS014978	SRS014999	SRS015133	SRS015190	SRS015247	SRS015281	SRS015332	SRS015389	SRS015452	SRS015518	SRS015578	SRS015599	SRS015663	SRS015724	SRS015782
Group1	Actinobacillus actinomycetemcomitans	0	0	0	0	0	0	0	0	0	0	0	0	0	0	0	0	0	0	0	0	0	0	0	0	0	0	0	0	0	0	0	0	0	0	0	0	0	0	0	0	0	0	0	0	0	0	0	0
Group1	Actinomadura madurae	0	0	0	0	0	0	0	0	0	0	0	0	0	0	0	0	0	0	0	0	0	0	0	0	0	0	0	0	0	0	0	0	0	0	0	0	0	0	0	0	0	0	0	0	0	0	0	0
Group1	Actinomadura pelletieri	0	0	0	0	0	0	0	0	0	0	0	0	0	0	0	0	0	0	0	0	0	0	0	0	0	0	0	0	0	0	0	0	0	0	0	0	0	0	0	0	0	0	0	0	0	0	0	0
Group1	Actinomyces bovis	0	0	0	0	0	0	0	0	0	0	0	0	0	0	0	0	0	0	0	0	0	0	0	0	0	0	0	0	0	0	0	0	0	0	0	0	0	0	0	0	0	0	0	0	0	0	0	0
Group1	Actinomyces pyogenes	0	0	0	0	0	0	0	0	0	0	0	0	0	0	0	0	0	0	0	0	0	0	0	0	0	0	0	0	0	0	0	0	0	0	0	0	0	0	0	0	0	0	0	0	0	0	0	0
Group1	Afipia felis	0	0	0	0	0	0	0	0	0	0	0	0	0	0	0	0	0	0	0	0	0	0	0	0	0	0	0	0	0	0	0	0	0	0	0	0	0	0	0	0	0	0	0	0	0	0	0	0
Group1	Amycolata autotrophica	0	0	0	0	0	0	0	0	0	0	0	0	0	0	0	0	0	0	0	0	0	0	0	0	0	0	0	0	0	0	0	0	0	0	0	0	0	0	0	0	0	0	0	0	0	0	0	0
Group1	Arachnia propionica	0	0	0	0	0	0	0	0	0	0	0	0	0	0	0	0	0	0	0	0	0	0	0	0	0	0	0	0	0	0	0	0	0	0	0	0	0	0	0	0	0	0	0	0	0	0	0	0
Group1	Arcanobacterium haemolyticum	0	0	0	0	0	0	0	0	0	0	0	0	0	0	0	0	0	0	0	0	0	0	0	0	0	0	0	0	0	0	0	0	0	0	0	0	0	0	0	0	0	0	0	0	0	0	0	0
Group1	Bartonella bacilliformis	0	0	0	0	0	0	0	0	0	0	0	0	0	0	0	0	0	0	0	0	0	0	0	0	0	0	0	0	0	0	0	0	0	0	0	0	0	0	0	0	0	0	0	0	0	0	0	0
Group1	Bartonella quintana	0	0	0	0	0	0	0	0	0	0	0	0	0	0	0	0	0	0	0	0	0	0	0	0	0	0	0	0	0	0	0	0	0	0	0	0	0	0	0	0	0	0	0	0	0	0	0	0
Group1	Bordetella pertussis	0	0	0	0	0	0	0	0	0	0	0	0	0	0	0	0	0	0	0	0	0	0	0	0	0	0	0	0	0	0	0	0	0	0	0	0	0	0	0	0	0	0	0	0	0	0	0	0
Group1	Borrelia burgdorferi	0	0	0	0	0	0	0	0	0	0	0	0	0	0	0	0	0	0	0	0	0	0	0	0	0	0	0	0	0	0	0	0	0	0	0	0	0	0	0	0	0	0	0	0	0	0	0	0
Group1	Borrelia duttonii	0	0	0	0	0	0	0	0	0	0	0	0	0	0	0	0	0	0	0	0	0	0	0	0	0	0	0	0	0	0	0	0	0	0	0	0	0	0	0	0	0	0	0	0	0	0	0	0
Group1	Borrelia recurrentis	0	0	0	0	0	0	0	0	0	0	0	0	0	0	0	0	0	0	0	0	0	0	0	0	0	0	0	0	0	0	0	0	0	0	0	0	0	0	0	0	0	0	0	0	0	0	0	0
Group1	Brachyspira alvinipulli	0	0	0	0	0	0	0	0	0	0	0	0	0	0	0	0	0	0	0	0	0	0	0	0	0	0	0	0	0	0	0	0	0	0	0	0	0	0	0	0	0	0	0	0	0	0	0	0
Group1	Brachyspira hyodysenteriae	0	0	0	0	0	0	0	0	0	0	0	0	0	0	0	0	0	0	0	0	0	0	0	0	0	0	0	0	0	0	0	0	0	0	0	0	0	0	0	0	0	0	0	0	0	0	0	0
Group1	Brachyspira innocens	0	0	0	0	0	0	0	0	0	0	0	0	0	0	0	0	0	0	0	0	0	0	0	0	0	0	0	0	0	0	0	0	0	0	0	0	0	0	0	0	0	0	0	0	0	0	0	0
Group1	Brachyspira intermedia	0	0	0	0	0	0	0	0	0	0	0	0	0	0	0	0	0	0	0	0	0	0	0	0	0	0	0	0	0	0	0	0	0	0	0	0	0	0	0	0	0	0	0	0	0	0	0	0
Group1	Brachyspira murdochii	0	0	0	0	0	0	0	0	0	0	0	0	0	0	0	0	0	0	0	0	0	0	0	0	0	0	0	0	0	0	0	0	0	0	0	0	0	0	0	0	0	0	0	0	0	0	0	0
Group1	Brachyspira pilosicoli	0	0	0	0	0	0	0	0	0	0	0	0	0	0	0	0	0	0	0	0	0	0	0	0	0	0	0	0	0	0	0	0	0	0	0	0	0	0	0	0	0	0	0	0	0	0	0	0
Group1	Brucella ovis	0	0	0	0	0	0	0	0	0	0	0	0	0	0	0	0	0	0	0	0	0	0	0	0	0	0	0	0	0	0	0	0	0	0	0	0	0	0	0	0	0	0	0	0	0	0	0	0
Group1	Campylobacter sputorum	0	0	0	0	0	0	0	0	0	0	0	0	0	0	0	0	0	0	0	0	0	0	0	0	0	0	0	0	0	0	0	0	0	0	0	0	0	0	0	0	0	0	0	0	0	0	0	0
Group1	Chlamydia pneumoniae	0	0	0	0	0	0	0	0	0	0	0	0	0	0	0	0	0	0	0	0	0	0	0	0	0	0	0	0	0	0	0	0	0	0	0	0	0	0	0	0	0	0	0	0	0	0	0	0
Group1	Chlamydia trachomatis	0	0	0	0	0	0	0	0	0	0	0	0	0	0	0	0	0	0	0	0	0	0	0	0	0	0	0	0	0	0	0	0	0	0	0	0	0	0	0	0	0	0	0	0	0	0	0	0
Group1	Clostridium histolyticum	0	0	0	0	0	0	0	0	0	0	0	0	0	0	0	0	0	0	0	0	0	0	0	0	0	0	0	0	0	0	0	0	0	0	0	0	0	0	0	0	0	0	0	0	0	0	0	0
Group1	Clostridium tetani	0	0	0	0	0	0	0	0	0	0	0	0	0	0	0	0	0	0	0	0	0	0	0	0	0	0	0	0	0	0	0	0	0	0	0	0	0	0	0	0	0	0	0	0	0	0	0	0
Group1	Corynebacterium bovis	0	0	0	0	0	0	0	0	0	0	0	0	0	0	0	0	0	0	0	0	0	0	0	0	0	0	0	0	0	0	0	0	0	0	0	0	0	0	0	0	0	0	0	0	0	0	0	0
Group1	Coxiella burnetii	0	0	0	0	0	0	0	0	0	0	0	0	0	0	0	0	0	0	0	0	0	0	0	0	0	0	0	0	0	0	0	0	0	0	0	0	0	0	0	0	0	0	0	0	0	0	0	0
Group1	Dermatophilus congolensis	0	0	0	0	0	0	0	0	0	0	0	0	0	0	0	0	0	0	0	0	0	0	0	0	0	0	0	0	0	0	0	0	0	0	0	0	0	0	0	0	0	0	0	0	0	0	0	0
Group1	Ehrlichia Chaffeensis	0	0	0	0	0	0	0	0	0	0	0	0	0	0	0	0	0	0	0	0	0	0	0	0	0	0	0	0	0	0	0	0	0	0	0	0	0	0	0	0	0	0	0	0	0	0	0	0
Group1	Ehrlichia sennetsu	0	0	0	0	0	0	0	0	0	0	0	0	0	0	0	0	0	0	0	0	0	0	0	0	0	0	0	0	0	0	0	0	0	0	0	0	0	0	0	0	0	0	0	0	0	0	0	0
Group1	Enterobacter massiliensis	0	0	0	0	0	0	0	0	0	0	0	0	0	0	0	0	0	0	0	0	0	0	0	0	0	0	0	0	0	0	0	0	0	0	0	0	0	0	0	0	0	0	0	0	0	0	0	0
Group1	Erysipelothrix rhusiopathiae	0	0	0	0	0	0	0	0	0	0	0	0	0	0	0	0	0	0	0	0	0	0	0	0	0	0	0	0	0	0	0	0	0	0	0	0	0	0	0	0	0	0	0	0	0	0	0	0
Group1	Fluoribacter bozemanae	0	0	0	0	0	0	0	0	0	0	0	0	0	0	0	0	0	0	0	0	0	0	0	0	0	0	0	0	0	0	0	0	0	0	0	0	0	0	0	0	0	0	0	0	0	0	0	0
Group1	Haemophilus ducreyi	0	0	0	0	0	0	0	0	0	0	0	0	0	0	0	0	0	0	0	0	0	0	0	0	0	0	0	0	0	0	0	0	0	0	0	0	0	0	0	0	0	0	0	0	0	0	0	0
Group1	Human granulocytic ehrlichiae	0	0	0	0	0	0	0	0	0	0	0	0	0	0	0	0	0	0	0	0	0	0	0	0	0	0	0	0	0	0	0	0	0	0	0	0	0	0	0	0	0	0	0	0	0	0	0	0
Group1	Leptospira interrogans	0	0	0	0	0	0	0	0	0	0	0	0	0	0	0	0	0	0	0	0	0	0	0	0	0	0	0	0	0	0	0	0	0	0	0	0	0	0	0	0	0	0	0	0	0	0	0	0
Group1	Mycobacterium cheloei	0	0	0	0	0	0	0	0	0	0	0	0	0	0	0	0	0	0	0	0	0	0	0	0	0	0	0	0	0	0	0	0	0	0	0	0	0	0	0	0	0	0	0	0	0	0	0	0
Group1	Mycobacterium fortuitum	0	0	0	0	0	0	0	0	0	0	0	0	0	0	0	0	0	0	0	0	0	0	0	0	0	0	0	0	0	0	0	0	0	0	0	0	0	0	0	0	0	0	0	0	0	0	0	0
Group1	Mycobacterium leprae	0	0	0	0	0	0	0	0	0	0	0	0	0	0	0	0	0	0	0	0	0	0	0	0	0	0	0	0	0	0	0	0	0	0	0	0	0	0	0	0	0	0	0	0	0	0	0	0
Group1	Mycobacterium scrofulaceum	0	0	0	0	0	0	0	0	0	0	0	0	0	0	0	0	0	0	0	0	0	0	0	0	0	0	0	0	0	0	0	0	0	0	0	0	0	0	0	0	0	0	0	0	0	0	0	0
Group1	Mycobacterium simiae	0	0	0	0	0	0	0	0	0	0	0	0	0	0	0	0	0	0	0	0	0	0	0	0	0	0	0	0	0	0	0	0	0	0	0	0	0	0	0	0	0	0	0	0	0	0	0	0
Group1	Mycobacterium xenopi	0	0	0	0	0	0	0	0	0	0	0	0	0	0	0	0	0	0	0	0	0	0	0	0	0	0	0	0	0	0	0	0	0	0	0	0	0	0	0	0	0	0	0	0	0	0	0	0
Group1	Mycoplasma pneumoniae	0	0	0	0	0	0	0	0	0	0	0	0	0	0	0	0	0	0	0	0	0	0	0	0	0	0	0	0	0	0	0	0	0	0	0	0	0	0	0	0	0	0	0	0	0	0	0	0
Group1	Nocardia farcinica	0	0	0	0	0	0	0	0	0	0	0	0	0	0	0	0	0	0	0	0	0	0	0	0	0	0	0	0	0	0	0	0	0	0	0	0	0	0	0	0	0	0	0	0	0	0	0	0
Group1	Rhodococcus equi	0	0	0	0	0	0	0	0	0	0	0	0	0	0	0	0	0	0	0	0	0	0	0	0	0	0	0	0	0	0	0	0	0	0	0	0	0	0	0	0	0	0	0	0	0	0	0	0
Group1	Rickettsia akari	0	0	0	0	0	0	0	0	0	0	0	0	0	0	0	0	0	0	0	0	0	0	0	0	0	0	0	0	0	0	0	0	0	0	0	0	0	0	0	0	0	0	0	0	0	0	0	0
Group1	Rickettsia asiatica	0	0	0	0	0	0	0	0	0	0	0	0	0	0	0	0	0	0	0	0	0	0	0	0	0	0	0	0	0	0	0	0	0	0	0	0	0	0	0	0	0	0	0	0	0	0	0	0
Group1	Rickettsia canadensis	0	0	0	0	0	0	0	0	0	0	0	0	0	0	0	0	0	0	0	0	0	0	0	0	0	0	0	0	0	0	0	0	0	0	0	0	0	0	0	0	0	0	0	0	0	0	0	0
Group1	Rickettsia honei	0	0	0	0	0	0	0	0	0	0	0	0	0	0	0	0	0	0	0	0	0	0	0	0	0	0	0	0	0	0	0	0	0	0	0	0	0	0	0	0	0	0	0	0	0	0	0	0
Group1	Rickettsia monacensis	0	0	0	0	0	0	0	0	0	0	0	0	0	0	0	0	0	0	0	0	0	0	0	0	0	0	0	0	0	0	0	0	0	0	0	0	0	0	0	0	0	0	0	0	0	0	0	0
Group1	Streptobacillus moniliformis	0	0	0	0	0	0	0	0	0	0	0	0	0	0	0	0	0	0	0	0	0	0	0	0	0	0	0	0	0	0	0	0	0	0	0	0	0	0	0	0	0	0	0	0	0	0	0	0
Group1	Streptococcus acidominimus	0	0	0	0	0	0	0	0	0	0	0	0	0	0	0	0	0	0	0	0	0	0	0	0	0	0	0	0	0	0	0	0	0	0	0	0	0	0	0	0	0	0	0	0	0	0	0	0
Group1	Streptococcus caballi	0	0	0	0	0	0	0	0	0	0	0	0	0	0	0	0	0	0	0	0	0	0	0	0	0	0	0	0	0	0	0	0	0	0	0	0	0	0	0	0	0	0	0	0	0	0	0	0
Group1	Streptococcus castoreus	0	0	0	0	0	0	0	0	0	0	0	0	0	0	0	0	0	0	0	0	0	0	0	0	0	0	0	0	0	0	0	0	0	0	0	0	0	0	0	0	0	0	0	0	0	0	0	0
Group1	Streptococcus dentapri	0	0	0	0	0	0	0	0	0	0	0	0	0	0	0	0	0	0	0	0	0	0	0	0	0	0	0	0	0	0	0	0	0	0	0	0	0	0	0	0	0	0	0	0	0	0	0	0
Group1	Streptococcus dentasini	0	0	0	0	0	0	0	0	0	0	0	0	0	0	0	0	0	0	0	0	0	0	0	0	0	0	0	0	0	0	0	0	0	0	0	0	0	0	0	0	0	0	0	0	0	0	0	0
Group1	Streptococcus devriesei	0	0	0	0	0	0	0	0	0	0	0	0	0	0	0	0	0	0	0	0	0	0	0	0	0	0	0	0	0	0	0	0	0	0	0	0	0	0	0	0	0	0	0	0	0	0	0	0
Group1	Streptococcus didelphis	0	0	0	0	0	0	0	0	0	0	0	0	0	0	0	0	0	0	0	0	0	0	0	0	0	0	0	0	0	0	0	0	0	0	0	0	0	0	0	0	0	0	0	0	0	0	0	0
Group1	Streptococcus entericus	0	0	0	0	0	0	0	0	0	0	0	0	0	0	0	0	0	0	0	0	0	0	0	0	0	0	0	0	0	0	0	0	0	0	0	0	0	0	0	0	0	0	0	0	0	0	0	0
Group1	Streptococcus gallinaceus	0	0	0	0	0	0	0	0	0	0	0	0	0	0	0	0	0	0	0	0	0	0	0	0	0	0	0	0	0	0	0	0	0	0	0	0	0	0	0	0	0	0	0	0	0	0	0	0
Group1	Streptococcus halichoeri	0	0	0	0	0	0	0	0	0	0	0	0	0	0	0	0	0	0	0	0	0	0	0	0	0	0	0	0	0	0	0	0	0	0	0	0	0	0	0	0	0	0	0	0	0	0	0	0
Group1	Streptococcus henryi	0	0	0	0	0	0	0	0	0	0	0	0	0	0	0	0	0	0	0	0	0	0	0	0	0	0	0	0	0	0	0	0	0	0	0	0	0	0	0	0	0	0	0	0	0	0	0	0
Group1	Streptococcus hongkongensis	0	0	0	0	0	0	0	0	0	0	0	0	0	0	0	0	0	0	0	0	0	0	0	0	0	0	0	0	0	0	0	0	0	0	0	0	0	0	0	0	0	0	0	0	0	0	0	0
Group1	Streptococcus hyovaginalis	0	0	0	0	0	0	0	0	0	0	0	0	0	0	0	0	0	0	0	0	0	0	0	0	0	0	0	0	0	0	0	0	0	0	0	0	0	0	0	0	0	0	0	0	0	0	0	0
Group1	Streptococcus ictaluri	0	0	0	0	0	0	0	0	0	0	0	0	0	0	0	0	0	0	0	0	0	0	0	0	0	0	0	0	0	0	0	0	0	0	0	0	0	0	0	0	0	0	0	0	0	0	0	0
Group1	Streptococcus macacae	0	0	0	0	0	0	0	0	0	0	0	0	0	0	0	0	0	0	0	0	0	0	0	0	0	0	0	0	0	0	0	0	0	0	0	0	0	0	0	0	0	0	0	0	0	0	0	0
Group1	Streptococcus marimammalium	0	0	0	0	0	0	0	0	0	0	0	0	0	0	0	0	0	0	0	0	0	0	0	0	0	0	0	0	0	0	0	0	0	0	0	0	0	0	0	0	0	0	0	0	0	0	0	0
Group1	Streptococcus merionis	0	0	0	0	0	0	0	0	0	0	0	0	0	0	0	0	0	0	0	0	0	0	0	0	0	0	0	0	0	0	0	0	0	0	0	0	0	0	0	0	0	0	0	0	0	0	0	0
Group1	Streptococcus orisasini	0	0	0	0	0	0	0	0	0	0	0	0	0	0	0	0	0	0	0	0	0	0	0	0	0	0	0	0	0	0	0	0	0	0	0	0	0	0	0	0	0	0	0	0	0	0	0	0
Group1	Streptococcus orisuis	0	0	0	0	0	0	0	0	0	0	0	0	0	0	0	0	0	0	0	0	0	0	0	0	0	0	0	0	0	0	0	0	0	0	0	0	0	0	0	0	0	0	0	0	0	0	0	0
Group1	Streptococcus ovis	0	0	0	0	0	0	0	0	0	0	0	0	0	0	0	0	0	0	0	0	0	0	0	0	0	0	0	0	0	0	0	0	0	0	0	0	0	0	0	0	0	0	0	0	0	0	0	0
Group1	Streptococcus plurextorum	0	0	0	0	0	0	0	0	0	0	0	0	0	0	0	0	0	0	0	0	0	0	0	0	0	0	0	0	0	0	0	0	0	0	0	0	0	0	0	0	0	0	0	0	0	0	0	0
Group1	Streptococcus porcorum	0	0	0	0	0	0	0	0	0	0	0	0	0	0	0	0	0	0	0	0	0	0	0	0	0	0	0	0	0	0	0	0	0	0	0	0	0	0	0	0	0	0	0	0	0	0	0	0
Group1	Streptococcus thoraltensis	0	0	0	0	0	0	0	0	0	0	0	0	0	0	0	0	0	0	0	0	0	0	0	0	0	0	0	0	0	0	0	0	0	0	0	0	0	0	0	0	0	0	0	0	0	0	0	0
Group1	Streptococcus troglodytae	0	0	0	0	0	0	0	0	0	0	0	0	0	0	0	0	0	0	0	0	0	0	0	0	0	0	0	0	0	0	0	0	0	0	0	0	0	0	0	0	0	0	0	0	0	0	0	0
Group1	Streptococcus urinalis	0	0	0	0	0	0	0	0	0	0	0	0	0	0	0	0	0	0	0	0	0	0	0	0	0	0	0	0	0	0	0	0	0	0	0	0	0	0	0	0	0	0	0	0	0	0	0	0
Group1	Treponema pallidum	0	0	0	0	0	0	0	0	0	0	0	0	0	0	0	0	0	0	0	0	0	0	0	0	0	0	0	0	0	0	0	0	0	0	0	0	0	0	0	0	0	0	0	0	0	0	0	0
Group1	Ureaplasma urealyticum	0	0	0	0	0	0	0	0	0	0	0	0	0	0	0	0	0	0	0	0	0	0	0	0	0	0	0	0	0	0	0	0	0	0	0	0	0	0	0	0	0	0	0	0	0	0	0	0
Group2	Campylobacter fetus	0	0	0	0	0	0	0	0	0	0	0	0	0	0	0	0	0	0	0	0	0	0	0	0	0	0	0	0	0	0	0	0	0	0	0	0	0	0	0	0	0	0	0	0	0	0	0	0
Group2	Corynebacterium minutissimum	0	0	0	0	0	0	0	0	0	0	0	0	0	0	0	0	0	0	0	0	0	0	0	0	0	0	0	0	0	0	0	0	0	0	0	0	0	0	0	0	0	0	0	0	0	0	0	0
Group2	Enterobacter soli	0	0	0	0	0	0	0	0	0	0	0	0	0	0	0	0	0	0	0	0	0	0	0	0	0	0	0	0	0	0	0	0	0	0	0	0	0	0	0	0	0	0	0	0	0	0	0	0
Group2	Francisella tularensis	0	0	0	0	0	0	0	0	0	0	0	0	0	0	0	0	0	0	0	0	0	0	0	0	0	0	0	0	0	0	0	0	0	0	0	0	0	0	0	0	0	0	0	0	0	0	0	0
Group2	Providencia alcalifaciens	0	0	0	0	0	0	0	0	0	0	0	0	0	0	0	0	0	0	0	0	0	0	0	0	0	0	0	0	0	0	0	0	0	0	0	0	0	0	0	0	0	0	0	0	0	0	0	0
Group2	Providencia rettgeri	0	0	0	0	0	0	0	0	0	0	0	0	0	0	0	0	0	0	0	0	0	0	0	0	0	0	0	0	0	0	0	0	0	0	0	0	0	0	0	0	0	0	0	0	0	0	0	0
Group2	Streptococcus hyointestinalis	0	0	0	0	0	0	0	0	0	0	0	0	0	0	0	0	0	0	0	0	0	0	0	0	0	0	0	0	0	0	0	0	0	0	0	0	0	0	0	0	0	0	0	0	0	0	0	0
Group2	Streptococcus lactarius	0	0	0	0	0	0	0	0	0	0	0	0	0	0	0	0	0	0	0	0	0	0	0	0	0	0	0	0	0	0	0	0	0	0	0	0	0	0	0	0	0	0	0	0	0	0	0	0
Group2	Streptococcus peroris	0	0	0	0	0	0	0	0	0	0	0	0	0	0	0	0	0	0	0	0	0	0	0	0	0	0	0	0	0	0	0	0	0	0	0	0	0	0	0	0	0	0	0	0	0	0	0	0
Group2	Streptococcus sinensis	0	0	0	0	0	0	0	0	0	0	0	0	0	0	0	0	0	0	0	0	0	0	0	0	0	0	0	0	0	0	0	0	0	0	0	0	0	0	0	0	0	0	0	0	0	0	0	0
Group2	Treponema vincentii	0	0	0	0	0	0	0	0	0	0	0	0	0	0	0	0	0	0	0	0	0	0	0	0	0	0	0	0	0	0	0	0	0	0	0	0	0	0	0	0	0	0	0	0	0	0	0	0
Group2	Yersinia enterocolitica	0	0	0	0	0	0	0	0	0	0	0	0	0	0	0	0	0	0	0	0	0	0	0	0	0	0	0	0	0	0	0	0	0	0	0	0	0	0	0	0	0	0	0	0	0	0	0	0
Group3	Actinomyces israelii	0	0	0	0	0	0	0	0	0	0	0	0	0	0	0	0	0	0	0	0	0	0	0	0	0	0	0	0	0	0	0	0	0	0.00260675	0	0	0	0	0	0	0	0	0	0	0	0	0	0
Group3	Afipia clevelandensis	0	0	0	0	0	0	0	0	0	0	0	0	0	0	0	0	0	0	0	0	0	0	0	0	0	0	0	0	0	0	0	0	0	0	0	0	0	0	0	0	0	0	0	0	0	0	0	0
Group3	Afipia massiliensis	0	0	0	0	0	0	0	0	0	0	0	0	0	0	0	0	0	0	0	0	0	0	0	0	0	0	0	0	0	0	0	0	0	0	0	0	0	0	0	0	0	0	0	0	0	0	0	0
Group3	Bartonella henselae	0	0	0	0	0	0	0	0	0	0	0	0	0	0	0	0	0	0	0	0	0	0	0	0	0	0	0	0	0	0	0	0	0	0	0	0	0	0	0	0	0	0	0	0	0	0	0	0
Group3	Burkholderia mallei	0	0	0	0	0	0	0	0	0	0	0	0	0	0	0	0	0	0	0	0	0	0	0	0	0	0	0	0	0	0	0	0	0	0	0	0	0	0	0	0	0	0	0	0	0	0	0	0
Group3	Corynebacterium diphtheriae	0	0	0	0	0	0.00517223	0	0	0	0	0	0	0	0	0	0	0	0	0	0	0	0	0	0	0	0	0	0	0	0	0	0	0	0	0	0	0	0	0	0	0	0	0	0	0	0	0	0
Group3	Fusobacterium necrophorum	0	0	0	0	0	0	0	0	0	0	0	0	0	0	0	0	0	0	0	0	0	0	0	0	0	0	0	0	0	0	0	0	0	0	0	0	0	0	0	0	0	0	0	0	0	0	0	0
Group3	Helicobacter pylori	0	0	0	0	0	0	0	0	0	0	0	0	0	0	0	0	0	0	0	0	0	0	0	0	0	0	0	0	0	0	0	0	0	0	0	0	0	0	0	0	0	0	0	0	0	0	0	0
Group3	Kingella kingae	0	0	0	0	0	0	0	0	0	0	0	0	0	0	0	0	0	0	0	0	0	0	0	0	0	0	0	0	0	0	0	0	0	0	0	0	0	0	0	0	0	0	0	0	0	0	0	0
Group3	Legionella pneumophila	0	0	0	0	0	0	0	0	0	0	0	0	0.0100867	0	0	0	0	0	0	0	0	0	0	0	0	0	0	0	0	0	0	0	0	0	0	0	0	0.0154607	0	0	0	0	0	0	0	0	0	0
Group3	Nocardia brasiliensis	0	0	0	0	0	0	0	0	0	0	0	0	0	0	0	0	0	0	0	0	0	0	0	0	0	0	0	0	0	0	0	0	0	0	0	0	0	0	0	0	0	0	0	0	0	0	0	0
Group3	Pasteurella multocida	0	0	0	0	0	0	0	0	0	0	0	0	0	0	0	0	0	0	0	0	0	0	0	0	0	0	0	0	0	0	0	0	0	0	0	0	0	0	0	0	0	0	0	0	0	0	0	0
Group3	Prevotella albensis	0	0.0120555	0	0	0	0	0	0	0	0	0	0	0	0	0	0	0	0	0	0	0	0	0	0	0	0	0	0	0	0	0	0	0	0	0	0	0	0	0	0	0	0	0	0	0	0	0	0
Group3	Prevotella brevis	0	0	0	0	0	0	0	0	0	0	0	0	0	0	0	0	0	0	0	0	0	0.023818	0	0	0	0	0	0	0	0	0	0	0	0	0	0	0	0	0	0	0	0	0	0	0	0	0	0
Group3	Prevotella bryantii	0	0	0	0	0	0	0	0	0	0	0	0	0	0	0	0	0	0	0	0	0	0	0.00715615	0	0	0	0	0	0	0	0	0	0	0	0	0	0	0	0	0	0	0	0	0	0	0	0	0
Group3	Prevotella dentalis	0	0.00602773	0	0	0	0	0	0	0	0	0	0	0	0	0	0	0	0.0312744	0.0324675	0	0	0	0	0	0	0	0	0	0	0.00494315	0	0	0	0	0	0	0	0	0	0	0	0	0	0	0	0	0	0.0164406
Group3	Prevotella dentasini	0	0	0	0	0	0	0	0	0	0	0	0	0	0	0	0	0	0	0	0	0.017819	0	0	0	0	0	0	0	0	0	0	0	0	0	0	0	0	0	0	0	0	0	0	0	0	0	0	0
Group3	Prevotella enoeca	0	0	0	0	0	0	0	0	0	0	0	0	0	0	0	0.00669972	0	0	0	0	0	0	0	0	0	0	0	0	0	0	0	0	0	0	0	0	0	0	0	0	0	0	0	0	0	0	0	0
Group3	Prevotella falsenii	0	0	0	0	0	0	0	0	0.00669927	0	0	0	0	0	0	0	0	0.0156372	0	0	0	0	0	0	0	0	0	0	0	0	0	0	0	0	0	0	0	0	0	0	0	0	0	0	0	0	0	0
Group3	Prevotella fusca	0	0	0	0	0	0	0	0	0	0	0	0	0	0	0	0	0	0	0	0	0	0	0	0	0	0	0	0	0	0	0	0	0	0.00260675	0	0	0	0	0	0	0	0	0	0	0	0	0	0
Group3	Prevotella loescheii	0	0	0	0	0	0	0	0	0	0	0	0	0	0	0	0	0	0	0	0	0	0.011909	0	0	0	0	0	0	0	0	0	0	0	0	0	0	0	0	0	0	0	0	0	0	0	0	0	0
Group3	Prevotella marshii	0	0	0	0	0	0	0	0	0.00669927	0	0	0	0	0	0	0	0	0	0	0	0	0	0	0	0	0	0	0	0	0	0	0	0	0	0	0	0	0	0	0	0	0	0	0	0	0	0	0
Group3	Prevotella micans	0	0	0	0	0	0	0	0	0.00669927	0	0	0	0	0	0	0	0	0.0156372	0	0	0	0	0	0	0	0	0	0	0	0	0	0	0	0	0	0	0	0	0	0	0	0	0	0	0	0	0	0
Group3	Prevotella multisaccharivorax	0	0	0	0	0	0	0	0	0	0	0	0	0	0	0	0	0	0	0	0	0	0	0	0	0	0	0	0	0	0	0	0	0	0	0	0	0	0	0	0	0	0	0	0	0	0	0	0
Group3	Prevotella oryzae	0	0	0	0	0	0	0	0	0	0	0	0	0	0	0	0.00669972	0	0	0	0	0	0	0	0	0	0	0	0	0	0	0	0	0	0	0	0	0	0	0	0	0	0	0	0	0	0	0	0
Group3	Prevotella paludivivens	0.00545227	0.0120555	0	0	0	0	0	0	0	0	0	0	0	0	0	0	0	0.0625489	0	0.0148832	0	0	0	0	0	0	0	0	0	0	0	0	0	0.00260675	0	0	0	0	0	0	0	0	0	0	0	0	0	0
Group3	Prevotella ruminicola	0.00545227	0.0120555	0	0	0	0	0	0	0.0133985	0	0	0	0	0	0	0.00669972	0	0.0469116	0	0.0148832	0.017819	0.0476361	0	0	0	0	0	0	0	0	0	0	0	0.00521349	0	0	0	0	0	0	0	0	0	0	0	0.00784314	0	0
Group3	Prevotella saccharolytica	0	0	0	0	0	0	0	0	0	0	0	0	0	0	0	0	0	0.0156372	0	0	0.017819	0	0	0	0	0	0	0	0	0	0	0	0	0	0	0	0	0	0	0	0	0	0	0	0	0	0	0
Group3	Prevotella scopos	0	0.00602773	0	0	0	0	0	0	0	0	0	0	0	0	0	0	0	0	0	0	0	0	0	0	0	0	0	0	0	0	0	0	0	0.00260675	0	0	0	0	0	0	0	0	0	0	0	0	0	0
Group3	Rickettsia sibirica	0	0	0	0	0	0	0	0	0	0	0	0	0	0	0	0	0	0	0	0	0	0	0	0	0	0	0	0	0	0	0	0	0	0	0	0	0	0	0	0	0	0	0	0	0	0	0	0
Group3	Streptococcus agalactiae	0	0	0	0	0	0	0	0	0.0468949	0	0	0	0	0	0	0	0	0	0	0	0	0	0	0	0	0	0.00409937	0	0	0	0	0	0	0	0	0	0	0	0	0	0	0	0	0	0	0	0	0
Group3	Streptococcus danieliae	0	0	0	0	0	0	0	0	0	0	0	0	0	0	0	0	0	0	0	0	0	0	0	0	0	0	0	0	0	0	0	0	0.00976753	0	0	0	0	0	0	0	0	0	0	0	0	0	0	0
Group3	Streptococcus ferus	0	0	0	0	0	0	0	0	0.00669927	0	0	0	0	0	0	0	0	0	0	0	0	0	0	0	0	0	0	0	0	0	0	0	0	0	0	0	0	0	0	0	0	0	0	0	0	0	0	0
Group3	Streptococcus iniae	0	0	0	0	0	0.00517223	0	0	0.00669927	0	0	0	0	0	0	0	0	0	0	0	0	0	0	0	0	0	0	0	0	0	0	0	0	0	0	0	0	0	0	0	0	0	0	0	0	0	0	0.0082203
Group3	Streptococcus massiliensis	0	0	0	0	0	0	0	0	0	0	0	0	0	0	0	0	0	0	0	0	0	0	0	0	0	0	0	0	0	0	0	0	0	0	0	0	0	0	0	0	0	0	0	0	0	0	0	0
Group3	Streptococcus porci	0	0	0	0	0	0	0	0	0	0	0	0	0	0	0	0	0	0	0	0	0	0	0	0	0	0	0	0	0	0	0	0	0	0	0	0	0	0	0	0	0	0	0	0	0	0	0	0
Group3	Streptococcus pseudoporcinus	0	0	0	0	0	0	0	0	0.0133985	0	0	0	0	0	0	0	0	0	0	0	0	0	0	0	0	0	0	0	0	0	0	0	0	0	0	0	0	0	0	0	0	0	0	0	0	0	0	0
Group3	Streptococcus pyogenes	0	0	0	0	0	0	0	0	0.0334963	0	0	0	0	0	0	0	0	0	0	0	0	0	0	0	0	0	0	0	0	0	0	0	0	0	0	0	0	0	0	0	0	0	0	0	0	0	0	0
Group4	Acinetobacter baumannii	0	0	0	0	0	0	0	0	0	0	0	0	0	0	0	0	0	0	0	0	0	0	0	0	0	0	0	0	0	0	0	0	0	0	0	0	0	0	0	0	0	0	0	0	0	0	0	0
Group4	Actinomyces gerencseriae	0	0	0	0	0	0	0	0	0	0	0	0	0	0	0	0	0	0	0	0	0	0	0	0	0	0	0	0	0	0	0	0	0	0	0	0	0	0	0	0	0	0	0	0	0	0	0	0
Group4	Actinomyces naeslundii	0	0	0	0	0	0	0	0	0	0	0	0	0	0	0	0	0	0	0	0	0	0	0	0	0	0	0	0	0	0	0	0	0	0	0	0	0	0	0	0	0	0	0	0	0	0	0	0
Group4	Afipia broomeae	0	0	0	0	0	0	0	0	0	0	0	0	0	0	0	0	0	0	0	0	0	0	0	0	0	0	0	0	0	0	0	0	0	0	0	0	0	0	0	0	0	0	0	0	0	0	0	0
Group4	Bacteroides fragilis	0.256256	0.253165	0.309905	1.53715	0.824016	0.367229	0.248582	1.20833	0.334963	1.68472	1.09555	1.98071	0.191648	2.59119	3.81977	0.877663	0.66243	0.437842	0.194805	0.267897	0.819672	1.63154	0.815801	0.143083	0.260824	0.31145	0.139379	0.531004	0.498339	0.0296589	0.148032	0.171429	0.0195351	0.0391012	0.0324465	0.0815439	0.782626	0.108225	0.29889	0.0820479	0.456982	0.254173	0.516014	0.248355	0.254298	0.0470588	0.353451	0.0493218
Group4	Clostridium perfringens	0	0.00602773	0	0	0	0	0	0	0.00669927	0	0	0	0	0	0	0	0	0	0	0	0	0	0.00715615	0	0	0	0	0	0	0	0	0	0	0	0	0	0	0	0	0	0	0	0	0	0	0	0	0
Group4	Edwardsiella tarda	0	0	0	0	0	0	0	0	0	0	0	0	0	0	0	0	0	0	0	0	0	0	0	0	0	0	0	0	0.0138427	0	0	0	0	0	0	0	0	0	0	0	0	0	0	0	0	0	0	0
Group4	Eikenella corrodens	0	0	0	0	0	0	0	0	0	0	0	0	0	0	0	0	0	0	0	0	0	0	0	0	0	0	0	0	0	0	0	0	0	0	0	0	0	0	0	0	0	0	0	0	0	0	0	0
Group4	Enterobacter Sakazakii	0	0	0	0	0	0	0	0	0	0	0	0	0	0	0	0	0	0	0	0	0	0	0	0	0	0	0	0	0	0.0247158	0	0	0	0	0	0	0	0	0	0	0	0	0	0	0	0	0	0
Group4	Flavobacterium meningosepticum	0	0	0	0.00772439	0.00080549	0	0	0	0.00669927	0.00546986	0	0	0	0	0	0	0.0805658	0.0469116	0.0162338	0	0.0356379	0	0.00715615	0.00733756	0	0	0.00409937	0	0	0.00494315	0	0.0103896	0	0.0182472	0.0324465	0	0	0.0463822	0.00853971	0.0164096	0	0.0227618	0.0088968	0	0	0	0.00883626	0.0164406
Group4	Gardnerella vaginalis	0	0	0	0	0	0	0	0	0	0	0	0	0	0	0	0	0	0	0	0	0	0	0.00715615	0	0	0	0	0	0	0	0	0	0	0.00260675	0	0	0	0	0	0	0	0	0	0.0124177	0	0	0	0
Group4	Haemophilus influenzae	0	0	0	0	0.00080549	0	0	0	0	0	0.0117171	0	0	0	0	0	0.0179035	0	0	0	0	0	0	0	0	0.00819605	0	0	0	0	0	0	0	0	0	0	0	0.0154607	0	0	0	0	0	0	0	0	0	0
Group4	Morganella morganii	0	0	0	0	0	0	0	0	0	0	0	0	0	0	0	0	0	0	0	0	0	0	0	0	0	0	0	0	0	0	0	0	0	0	0	0	0	0	0	0	0	0	0	0	0	0	0	0
Group4	Pasteurella pneumotropica	0	0.00602773	0	0	0	0	0	0	0	0	0	0	0	0	0	0	0	0	0	0	0	0	0	0	0	0	0	0	0	0	0	0	0	0	0	0	0	0	0	0	0	0	0	0	0	0	0	0
Group4	Peptostreptococcus anaerobius	0	0	0	0	0	0	0	0	0	0	0	0	0	0	0	0	0	0	0	0	0	0	0	0	0	0	0	0	0	0.00494315	0	0	0	0	0	0	0	0	0	0	0	0	0	0	0	0	0	0
Group4	Plesiomonas shigelloides	0	0	0	0	0	0	0	0	0	0	0	0	0	0	0	0	0	0	0	0	0	0	0	0	0	0	0	0	0	0	0	0	0	0	0	0	0	0	0	0	0	0	0	0	0	0	0	0
Group4	Prevotella amnii	0	0	0	0	0	0	0	0	0	0	0	0	0	0	0	0	0	0	0	0	0	0	0	0	0	0	0	0	0	0	0	0	0	0	0	0	0	0	0	0	0	0	0	0	0	0	0	0
Group4	Prevotella baroniae	0.0109045	0	0	0	0	0	0	0	0	0	0	0	0	0	0	0.00669972	0	0	0	0	0	0	0	0	0	0	0	0	0	0	0	0	0	0.00260675	0	0	0	0	0	0	0	0	0	0	0	0	0	0
Group4	Prevotella bergensis	0	0	0	0	0	0	0	0	0	0	0	0	0	0	0	0	0	0.0156372	0	0.0297663	0	0	0	0.00366878	0	0	0	0	0	0	0	0	0	0	0	0	0	0	0	0	0	0	0	0	0	0	0	0
Group4	Prevotella bivia	0	0.0120555	0	0	0	0	0	0	0.00669927	0	0	0	0	0	0	0.00669972	0	0.0312744	0	0.0595327	0	0.023818	0	0	0	0	0	0.0171292	0	0	0	0	0	0.00260675	0	0	0	0	0	0.0984575	0	0	0	0	0	0	0	0
Group4	Prevotella buccae	0	0	0	0	0	0.0310334	0	0	0	0	0	0	0	0	0	0.368485	0	0	0	0.0148832	0	0.011909	0	0	0	0	0	0.102775	0	0	0	0	0	0	0	0.0362417	0	0	0	0	0	0.00379363	0	0	0	0.0392157	0.00883626	0.0328812
Group4	Prevotella buccalis	0	0.00602773	0	0	0	0	0	0	0	0	0	0	0	0	0	0.00669972	0	0	0	0	0	0	0	0	0	0	0	0	0	0	0	0	0	0	0	0	0	0	0	0.0164096	0	0	0	0	0	0.00784314	0	0
Group4	Prevotella copri	1.14498	5.75045	0	0	0	0	0	0	4.63589	0.0218794	0	0	0	0	0	0	0	0.328382	0.535714	2.23248	0	0.011909	0	0	0.0130412	0	0	0	0	0.54869	0	0	0	0.010427	0	0	0	0	0	0	0	0	0	0	0	0	0	0.361693
Group4	Prevotella corporis	0	0	0	0	0	0	0	0	0	0	0	0	0	0	0	0	0	0	0	0	0	0	0.0286246	0.00366878	0	0	0	0	0	0	0	0	0	0.00260675	0	0	0	0	0	0	0	0	0	0	0	0	0	0
Group4	Prevotella denticola	0	0.00602773	0	0	0	0	0	0	0.00669927	0	0	0	0	0	0	0.00669972	0	0	0	0.0148832	0	0.011909	0	0	0	0	0	0	0	0	0	0	0	0.00260675	0	0	0	0	0	0	0	0	0	0	0	0.00784314	0	0
Group4	Prevotella disiens	0.00545227	0	0	0	0	0	0.0127478	0	0.0133985	0	0	0	0	0	0	0	0	0	0.0162338	0	0	0	0	0	0	0	0	0	0	0	0	0	0	0.00782024	0	0	0	0	0	0.0164096	0	0.00379363	0	0	0.0101719	0	0	0
Group4	Prevotella heparinolytica	0.0218091	0.0180832	0.0247924	0.0617951	0.04108	0.0724113	0.0254956	0.0347222	0.0401956	0.109397	0.169899	0.0323646	0.0706072	0.139526	0.0779545	0.23449	0.143228	0.56294	0.146104	0.0595327	0.409836	0.452543	0.329183	0.0220127	0.443401	0.0245881	0.250061	0.0685166	0.0276855	0.00494315	0.113201	0.0155844	0	0.00260675	0.0324465	0.0271813	0.215222	0.0154607	0.102477	0.0164096	0.254855	0.360395	0.124555	0.149013	0	0.0235294	0.0353451	0.0328812
Group4	Prevotella histicola	0	0	0	0	0	0	0	0	0	0	0	0	0	0	0	0	0	0	0	0	0	0	0	0	0	0	0	0	0	0	0	0	0	0.00260675	0	0	0	0	0	0	0	0	0	0	0	0	0	0
Group4	Prevotella intermedia	0.00545227	0.0241109	0	0	0	0	0	0	0	0	0	0	0	0	0	0	0	0	0.0162338	0.0744158	0	0.011909	0	0	0	0	0	0	0	0.00494315	0	0	0	0.00260675	0	0	0	0	0	0	0	0.00379363	0	0.0124177	0	0	0	0
Group4	Prevotella maculosa	0	0	0	0	0	0	0	0	0	0	0	0	0	0	0	0	0	0.0156372	0	0	0	0	0	0	0	0	0	0	0	0.00494315	0	0	0	0	0	0	0	0	0	0	0	0	0	0	0	0	0	0
Group4	Prevotella multiformis	0	0	0	0	0	0	0	0	0	0	0	0	0	0	0	0	0	0	0	0	0	0	0	0	0	0	0	0	0	0	0	0	0	0	0	0	0	0	0	0	0	0	0	0	0	0	0	0
Group4	Prevotella nanceiensis	0	0.00602773	0	0	0	0	0	0	0	0	0	0	0	0	0	0	0	0.0156372	0	0	0	0	0	0	0	0	0	0	0	0.00494315	0	0	0	0.00260675	0	0	0	0	0	0	0	0	0	0	0	0	0	0
Group4	Prevotella nigrescens	0	0.00602773	0	0	0	0	0	0	0	0	0	0	0	0	0	0	0	0.0781861	0	0.0297663	0	0	0	0	0	0	0	0	0	0.00494315	0	0	0	0.010427	0	0	0	0	0	0	0	0	0	0	0	0	0	0
Group4	Prevotella oralis	0	0	0	0	0	0	0	0	0	0	0	0	0	0	0	0.00669972	0	0.0156372	0	0	0	0	0	0	0	0	0	0	0	0	0	0	0	0	0	0	0	0	0	0	0	0	0	0	0	0	0	0
Group4	Prevotella oris	0.00545227	0	0	0	0	0	0	0	0	0	0	0	0	0	0	0.00669972	0	0	0	0.0148832	0	0	0	0	0	0	0	0	0	0	0	0.00519481	0	0.00260675	0	0	0	0	0	0	0	0	0	0	0	0	0	0
Group4	Prevotella oulorum	0.00545227	0.0180832	0	0	0	0	0	0	0.00669927	0	0	0	0	0	0	0.00669972	0	0	0	0.0148832	0	0	0	0	0	0	0	0	0	0.00988631	0	0	0	0	0	0	0	0	0	0	0	0.00379363	0	0	0	0	0	0
Group4	Prevotella pallens	0	0.00602773	0	0	0	0	0	0	0	0	0	0	0	0	0	0	0	0	0	0	0	0	0	0	0	0	0	0	0	0	0	0	0	0.010427	0	0	0	0	0	0	0	0	0	0	0	0	0	0
Group4	Prevotella salivae	0	0	0	0	0	0	0	0	0	0	0	0	0	0	0	0	0	0.0156372	0	0	0	0.011909	0	0	0	0	0	0	0	0	0	0	0	0	0	0	0.00978282	0	0	0	0	0	0	0	0	0	0	0
Group4	Prevotella shahii	0	0	0	0	0	0	0	0	0	0	0	0	0	0	0	0	0	0	0	0	0	0	0	0	0	0	0	0	0	0	0	0	0	0.00260675	0	0	0	0.0154607	0	0	0	0	0	0	0	0	0	0
Group4	Prevotella stercorea	0	0	0	0	0	0	0	0	4.01286	0	0	0	0	0	0	0	0	0	0	0.178598	0	0	0	0	0	0	0	0	0	0	0	0	0	0	0	0	0	0	0	0	0	0	0	0	0	0	0	0
Group4	Prevotella timonensis	0	0.00602773	0	0	0	0	0	0	0	0	0	0	0	0	0	0	0	0	0	0	0	0	0	0	0	0	0	0	0	0	0	0	0	0	0	0	0	0	0	0	0	0	0	0	0	0	0	0
Group4	Prevotella veroralis	0	0.00602773	0	0	0	0	0	0	0.00669927	0	0	0	0	0	0	0	0	0.0156372	0	0	0	0	0	0	0	0	0	0	0	0.00494315	0	0	0	0.00782024	0	0	0	0	0	0	0	0	0	0	0	0	0	0
Group4	Serratia liquefaciens	0	0	0	0	0	0	0	0	0	0	0	0	0	0	0	0	0	0	0	0	0	0	0	0	0	0	0	0	0	0	0	0	0	0	0	0	0	0	0	0	0	0	0	0	0	0	0	0
Group4	Staphylococcus aureus	0.00545227	0	0.0123962	0	0	0.0103445	0.00637389	0	0.0468949	0	0	0	0	0	0	0	0	0	0	0	0	0	0	0	0	0.00819605	0	0	0	0	0	0	0	0	0	0	0	0	0	0	0	0	0.0088968	0	0.0101719	0	0	0
Group4	Staphylococcus epidermidis	0	0	0	0	0	0.00517223	0	0	0.0602934	0	0	0	0	0	0	0	0	0	0	0	0	0	0	0	0	0	0	0	0	0	0	0	0	0	0	0	0	0	0	0	0	0	0.0088968	0	0	0	0	0
Group4	Streptococcus alactolyticus	0	0	0	0	0	0	0	0	0	0	0	0	0	0	0	0	0	0	0	0	0	0	0	0	0	0	0	0	0	0	0.00870777	0	0	0	0	0	0	0	0	0	0	0	0	0	0	0	0	0
Group4	Streptococcus cristatus	0	0	0	0	0	0	0	0	0.0133985	0	0	0	0	0	0	0	0	0	0	0	0	0	0	0	0	0	0	0	0	0	0	0	0	0	0	0	0	0	0	0	0	0	0	0	0.0203438	0	0	0
Group4	Streptococcus intermedius	0	0	0	0	0	0	0	0	0.0133985	0	0	0	0	0	0	0	0	0	0	0	0	0	0	0	0	0	0	0	0	0	0	0	0	0	0	0	0	0	0	0	0	0	0	0	0	0	0	0.0164406
Group4	Streptococcus mutans	0	0	0	0	0	0	0	0	0	0.00546986	0	0	0	0	0	0	0	0	0	0	0	0	0	0	0	0	0	0	0	0	0	0	0	0	0	0	0	0	0	0	0	0	0	0	0	0	0	0
Group4	Streptococcus parauberis	0	0	0	0	0	0	0	0	0	0	0	0	0	0	0	0	0	0	0	0	0	0	0	0	0	0	0	0	0	0	0.00870777	0	0	0	0	0	0	0	0	0	0	0	0	0	0	0	0	0
Group4	Streptococcus sobrinus	0	0	0	0	0	0	0	0	0	0	0	0	0	0	0	0	0	0	0	0	0	0	0	0	0	0	0	0	0	0	0	0	0	0	0	0	0	0	0	0	0	0	0	0	0	0	0	0
Group4	Streptococcus vestibularis	0.00545227	0.00602773	0	0	0	0	0	0	0.00669927	0	0	0	0	0	0	0	0	0	0	0	0	0	0	0	0	0	0	0	0	0.0247158	0	0.0103896	0	0	0	0	0	0	0.0256191	0.0164096	0	0	0	0	0	0	0	0
[truncated: 264 more columns]
