# Supplementary material for: Gut microbiota community characteristics and disease-related microorganism pattern in a population of healthy Chinese people
Source: Sci Rep. 2019 Feb 7;9:1594. doi: 10.1038/s41598-018-36318-y (PMC6367356; doi:10.1038/s41598-018-36318-y)
Supplement: Supplementary file 5 — Supplemental Table 4 [file 41598_2018_36318_MOESM5_ESM.xlsx]

## Sheet: Sheet1
Supplemental Table 4. Summary of sample group information.
Region	Beijing:70; Zigong:46;Jinan:15
Gendor	Female:51; Male:80
Age	20-30:65; 30-40:15; 40-50:33; 50-70:18
BMI	16-20:36; 21-25:76; 26-30:19
PE	PE+: 35 PE-:20; Other*:76
Smoke	Smoke+: 24; Smoke-:101; Other*: 6
Drink	Drink+: 15; Drink-:82; Other*:34
Yogurt	Yogurt+:45; Yogurt-: 51; Other*: 35
Fruit	Fruit+: 31; Fruit-: 14; Other*: 86
“Other*” in the table represented samples with uncertainty information or that with information but could be sampled to a certain group.
